# Supplementary material for: High-Risk Factors of In-Hospital Death Following Complex High-risk and Indicated Patients After Percutaneous Coronary Intervention Supported by Extracorporeal Membrane Oxygenation
Source: Rev Cardiovasc Med. 2025 May 26;26(5):27126. doi: 10.31083/RCM27126 (PMC12135673; doi:10.31083/RCM27126)
Supplement: Supplementary file 1 [file 2153-8174-26-5-27126-s1.zip]

Archive with 35 entries (31 files):
- PRISMA_2020_checklist.docx
- Supplementary Material 1/
- Supplementary Material 1/CNKI-endnote.txt
- Supplementary Material 1/CNKI-endnote.txt(1)
- Supplementary Material 1/cochrane library.txt
- Supplementary Material 1/embase.txt
- Supplementary Material 1/PubMed.csv
- Supplementary Material 1/sinomed.endnote.txt
- Supplementary Material 1/WanFangdata.endnote.txt
- Supplementary Material 1/web of science.txt
- Supplementary Material 2 Funnel plot/
- Supplementary Material 2 Funnel plot/Age Funnel plot.pdf
- Supplementary Material 2 Funnel plot/BMI Funnel plot.pdf
- Supplementary Material 2 Funnel plot/CS or CA-ECMO Funnel plot.pdf
- Supplementary Material 2 Funnel plot/Diabetes mellitus Funnel plot.pdf
- Supplementary Material 2 Funnel plot/ECMO duration Funnel plot.pdf
- Supplementary Material 2 Funnel plot/heart rate Funnel plot.pdf
- Supplementary Material 2 Funnel plot/hypertension Funnel plot.pdf
- Supplementary Material 2 Funnel plot/Lactate Funnel plot.pdf
- Supplementary Material 2 Funnel plot/LVEF Funnel plot.pdf
- Supplementary Material 2 Funnel plot/Male Funnel plot.pdf
- Supplementary Material 2 Funnel plot/MAP Funnel plot.pdf
- Supplementary Material 2 Funnel plot/Smoking history Funnel plot.pdf
- Supplementary Material 2 Funnel plot/Type of infarction-associated CA-Left anterior descending Funnel plot.pdf
- Supplementary Material 2 Funnel plot/Type of infarction-associated CA-Left circumflex CA Funnel plot.pdf
- Supplementary Material 2 Funnel plot/Type of infarction-associated CA-Left main CA Funnel plot.pdf
- Supplementary Material 2 Funnel plot/Type of infarction-associated CA-RCA Funnel plot.pdf
- Supplementary Material 3 Results/
- Supplementary Material 3 Results/Results1.docx
- Supplementary Material 3 Results/Results2.docx
- Supplementary Material 4 Sensitivity analysis/
- Supplementary Material 4 Sensitivity analysis/ECMO duration.pdf
- Supplementary Material 4 Sensitivity analysis/MAP.pdf
- Supplementary Material 4 Sensitivity analysis/Type of infarction-associated CA-RCA.pdf
- Supplementary Material 5 Doc 1. Chi-Square(LAD, LCX, RCA).doc
