# Supplementary material for: High-Risk Factors of In-Hospital Death Following Complex High-risk and Indicated Patients After Percutaneous Coronary Intervention Supported by Extracorporeal Membrane Oxygenation
Source: Rev Cardiovasc Med. 2025 May 26;26(5):27126. doi: 10.31083/RCM27126 (PMC12135673; doi:10.31083/RCM27126)
Supplement: Supplementary file 1 [file 2153-8174-26-5-27126-s1.zip › Supplementary Material 1/CNKI-endnote.txt]

%0 Journal Article
%A 赵亚杰
%A 鞠辉
%A 冯艺
%A 姜陆洋
%+ 北京大学人民医院麻醉科;
%T 体外膜肺氧合辅助高危冠心病患者介入治疗的研究进展
%J 临床麻醉学杂志
%D 2020
%V 36
%N 11
%K 体外膜肺氧合;PCI;心源性休克;STEMI;介入治疗;高危冠心病;
%X <正>经皮冠状动脉介入治疗(percutaneous coronary intervention,PCI)是冠心病患者明确诊断和血运重建的重要手段。而随着老龄化和PCI技术的提高,高危PCI(high-risk PCI, HR-PCI)手术日益增多[1]。对于HR-PCI,使用体外膜肺氧合(extracorporeal membrane oxygenation, ECMO)辅助逐年增多。由于ECMO的操作较复杂,所需经费较高,
%P 1136-1139
%@ 1004-5805
%L 32-1211/R
%W CNKI

%0 Journal Article
%A 关绍义
%A 梁振洋
%A 刘海伟
%A 王耿
%A 王效增
%A 赵昕
%A 马颖艳
%A 王斌
%A 徐凯
%A 韩雅玲
%A 荆全民
%+ 北部战区总医院心血管内科;
%T 体外膜肺氧合辅助对低射血分数患者经皮冠状动脉介入治疗术后疗效影响
%J 临床军医杂志
%D 2020
%V 48
%N 10
%K 体外膜肺氧合;心脏射血分数;高危;经皮冠状动脉介入治疗;预后
%X 目的探讨低射血分数(EF)高危冠心病患者应用体外膜肺氧合(ECMO)辅助行高危经皮冠状动脉介入治疗(HR-PCI)是否可以改善近期EF值以及临床预后。方法回顾性分析北部战区总医院自2018年11月至2019年7月收治的低EF值且成功行PCI的52例高危冠心病患者的临床资料。将在手术中应用ECMO辅助的患者设为观察组(n=18),未应用ECMO辅助的患者设为常规组(n=34)。比较两组患者临床基线资料及介入术中相关基线情况,术后心功能恢复情况(包括左心室大小、EF值等),院内及出院6个月时随访的临床事件发生情况等。结果两组患者临床基线资料匹配。观察组术中置入支架个数、术中低血压发生率均高于常规组,术中经皮主动脉球囊反搏术使用率低于常规组,组间比较,差异均有统计学意义(P<0.05)。两组患者术后及出院6个月时EF值均较术前升高,且观察组高于常规组,差异有统计学意义(P<0.05)。两组患者的院内病死率、6个月主要心脑血管不良事件发生率比较,差异无统计学意义(P>0.05)。观察组6个月随访时因心绞痛再入院率低于常规组,差异有统计学意义(P<0.05)。结论低EF值的高危冠心病患者行HR-PCI时应用ECMO辅助支持可行,可明显增加术后及出院6个月EF值,患者短期预后生活质量得到改善,减少因心绞痛再入院率。推测对于低EF值的高危冠心病患者而言,应用ECMO辅助支持行HR-PCI可能会改善临床预后。
%P 1153-1156+1160
%@ 1671-3826
%L 21-1365/R
%R 10.16680/j.1671-3826.2020.10.09
%W CNKI

%0 Thesis
%A 佟浩
%T ECMO辅助对低EF值患者PCI术后疗效的影响
%Y 荆全民
%I 大连医科大学
%9 硕士
%D 2020
%K 体外膜肺氧合;心脏射血分数;高危;经皮冠状动脉介入治疗;预后
%X 目的:探讨低EF值高危冠心病患者应用体外膜肺氧合(ECMO)辅助行高危经皮冠状动脉介入治疗(HR-PCI)是否可以改善近期EF值以及临床预后。方法:回顾北部战区总医院2018年11月至2019年7月低EF值且成功行PCI的高危冠心病患者共52例,根据在手术中是否应用ECMO辅助分为研究组和对照组。研究组为应用ECMO辅助支持的高危冠心病患者,共18例;对照组为未应用ECMO辅助支持的高危冠心病患者,共34例。回顾性分析两组患者的基本信息包括:性别、年龄、BMI、本次住院心肌梗死类型、冠心病病程、心律失常、高血压、糖尿病、高脂血症、肾功能不全、脑血管疾病、既往心肌梗死、PCI、支架数量、吸烟史、家族史、术前BNP、CREA、左室大小、EF值;手术信息包括:血管狭窄程度、病变性质、SYNTAX评分、支架数量、手术时长、术中并发症、ECMO使用时长、IABP使用时长;术后信息包括:术区改变、机械并发症、机体并发症、术后BNP、CREA、左室大小、EF值、住院期间利尿剂、强心药、营养心肌药、是否死亡、死亡原因、住院时长;出院随访信息包括:出院6个月左心室大小、EF值、再入院情况、MACE事件(复发心绞痛、急性心肌梗死、严重心律失常、心力衰竭、冠心病死亡等)。结果:研究组中男性16例(88.9%),女性2例(11.1%),最小年龄60岁,最大年龄93岁,平均年龄70.22岁;对照组中男性26例(76.5%),女性8例(23.5%),最小年龄60岁,最大年龄90岁,平均年龄68.56岁。两组基本信息各项比较,P值均大于0.05,无统计学差异。研究组术前EF值为30.83±4.004%,对照组术前EF值为30.68±3.914%,P=0.897。两组病变血管狭窄程度、病变性质、SYNTAX评分、手术时长比较均无统计学差异。研究组支架为4.11±1.641枚,对照组支架为3.12±1.25枚,P=0.019。研究组术中并发低血压为10例(55.6%),对照组术中并发低血压为8例(23.5%),P=0.021。IABP使用人数,研究组ECMO联合使用IABP为11例(61.1%),对照组使用IABP为34例(100%),P=0.001。研究组ECMO联合使用IABP时长为56.94±63.988h,对照组使用IABP时长为43.12±61.877h,P=0.421。研究组ECMO使用时长为8.55±14.404小时。研究组术后机体并发症为13例(72.2%),对照组术后机体并发症为14例(41.2%),P=0.033。研究组术后EF值为41.94±8.868%,对照组术后EF值为37.32±6.879%,P=0.043。研究组院内病死率为3例(16.7%)分别为心脏骤停、酸中毒、低血压,对照组院内病死率为9例(26.5%)分别为心脏破裂2例、心源性休克心脏骤停6例、室颤1例,两组院内死亡率P=0.425。研究组因心绞痛再入院0例(0%),对照组因心绞痛再入院6例(24%),P=0.040。研究组出院6个月EF值为49.13±8.774%,对照组出院6个月EF值为42.96±6.757%,P=0.017。结论:应用ECMO辅助,术者可以更从容的完成HR-PCI手术,术中植入支架数量相对增加。应用ECMO辅助的患者术后及出院6个月EF值均得到明显升高。应用ECMO辅助的患者出院6个月因心绞痛再入院人数明显减少,改善患者生活质量,短期预后效果乐观。推测:对于低EF值的高危冠心病患者而言,应用ECMO辅助支持行HR-PCI,可能会改善临床预后。
%R 10.26994/d.cnki.gdlyu.2020.000698
%W CNKI
