# Supplementary material for: High-Risk Factors of In-Hospital Death Following Complex High-risk and Indicated Patients After Percutaneous Coronary Intervention Supported by Extracorporeal Membrane Oxygenation
Source: Rev Cardiovasc Med. 2025 May 26;26(5):27126. doi: 10.31083/RCM27126 (PMC12135673; doi:10.31083/RCM27126)
Supplement: Supplementary file 1 [file 2153-8174-26-5-27126-s1.zip › Supplementary Material 1/cochrane library.txt]

Search Name:	
Date Run:	30/09/2024 10:23:12
Comment:	

ID	Search	Hits
#1	MeSH descriptor: [Coronary Disease] explode all trees	16938
#2	Coronary Diseases:ti,ab,kw or  Disease, Coronary:ti,ab,kw or  Diseases, Coronary:ti,ab,kw or  Coronary Heart Disease:ti,ab,kw or  Coronary Heart Diseases:ti,ab,kw or  Disease, Coronary Heart:ti,ab,kw or  Diseases, Coronary Heart:ti,ab,kw or  Heart Disease, Coronary:ti,ab,kw or  Heart Diseases, Coronary:ti,ab,kw	41682
#3	#1 or #2	42802
#4	MeSH descriptor: [Extracorporeal Membrane Oxygenation] explode all trees	293
#5	Extracorporeal Membrane Oxygenations:ti,ab,kw or  Membrane Oxygenation, Extracorporeal:ti,ab,kw or  Oxygenation, Extracorporeal Membrane:ti,ab,kw or  ECMO Treatment:ti,ab,kw or  ECMO Treatments:ti,ab,kw or  Treatment, ECMO:ti,ab,kw or  ECLS Treatment:ti,ab,kw or  ECLS Treatments:ti,ab,kw or  Treatment, ECLS:ti,ab,kw or  ECMO Extracorporeal Membrane Oxygenation:ti,ab,kw or  Extracorporeal Life Support:ti,ab,kw or  Extracorporeal Life Supports:ti,ab,kw or  Life Support, Extracorporeal:ti,ab,kw or  Venoarterial ECMO:ti,ab,kw or  ECMO, Venoarterial:ti,ab,kw or  Venoarterial ECMOs:ti,ab,kw or  Venoarterial Extracorporeal Membrane Oxygenation:ti,ab,kw or  Venovenous ECMO:ti,ab,kw or  ECMO, Venovenous:ti,ab,kw or  Venovenous ECMOs:ti,ab,kw or  Venovenous Extracorporeal Membrane Oxygenation:ti,ab,kw	1282
#6	#4 or #5	1282
#7	MeSH descriptor: [Percutaneous Coronary Intervention] explode all trees	7393
#8	Coronary Intervention, Percutaneous:ti,ab,kw or  Coronary Interventions, Percutaneous:ti,ab,kw or
 Intervention, Percutaneous Coronary:ti,ab,kw or  Interventions, Percutaneous Coronary:ti,ab,kw or  Percutaneous Coronary Interventions:ti,ab,kw or  Percutaneous Coronary Revascularization:ti,ab,kw or  Coronary Revascularization, Percutaneous:ti,ab,kw or  Coronary Revascularizations, Percutaneous:ti,ab,kw or  Percutaneous Coronary Revascularizations:ti,ab,kw or  Revascularization, Percutaneous Coronary:ti,ab,kw or  Revascularizations, Percutaneous Coronary:ti,ab,kw	13198
#9	#7 or #8	15206
#10	MeSH descriptor: [Prognosis] explode all trees	193305
#11	Prognoses:ti,ab,kw or  Prognostic Factors:ti,ab,kw or  Prognostic Factor:ti,ab,kw or  Factor, Prognostic:ti,ab,kw or  Factors, Prognostic:ti,ab,kw	47380
#12	#10 or #11	218617
#13	#3 and #6 and #9 and #12	7
