# Supplementary material for: High-Risk Factors of In-Hospital Death Following Complex High-risk and Indicated Patients After Percutaneous Coronary Intervention Supported by Extracorporeal Membrane Oxygenation
Source: Rev Cardiovasc Med. 2025 May 26;26(5):27126. doi: 10.31083/RCM27126 (PMC12135673; doi:10.31083/RCM27126)
Supplement: Supplementary file 1 [file 2153-8174-26-5-27126-s1.zip › Supplementary Material 1/embase.txt]

Embase
Session Results
.......................................................
No.  Query Results                                          Results  Date       
#15. #10 AND #11 AND #12 AND #13                                 53  01 Oct 2024
#13. #7 OR #8                                               973,804  01 Oct 2024
#12. #5 OR #6                                               124,678  01 Oct 2024
#11. #3 OR #4                                                41,228  01 Oct 2024
#10. #1 OR #2                                               458,669  01 Oct 2024
#8.  'prognosis'/exp                                        906,263  01 Oct 2024
#7.  'prognoses':ti,ab OR 'prognostic factors':ti,ab        198,163  01 Oct 2024
     OR 'prognostic factor':ti,ab OR 'factor, 
     prognostic':ti,ab OR 'factors, prognostic':ti,ab
#6.  'percutaneous coronary intervention'/exp               123,396  01 Oct 2024
#5.  'coronary intervention, percutaneous':ti,ab OR           7,849  01 Oct 2024
     'coronary interventions, percutaneous':ti,ab OR 
     'intervention, percutaneous coronary':ti,ab OR 
     'interventions, percutaneous coronary':ti,ab OR 
     'percutaneous coronary interventions':ti,ab OR 
     'percutaneous coronary revascularization':ti,ab 
     OR 'coronary revascularization, 
     percutaneous':ti,ab OR 'coronary 
     revascularizations, percutaneous':ti,ab OR 
     'percutaneous coronary revascularizations':ti,ab 
     OR 'revascularization, percutaneous 
     coronary':ti,ab OR 'revascularizations, 
     percutaneous coronary':ti,ab
#4.  'extracorporeal oxygenation'/exp                        39,502  01 Oct 2024
#3.  'extracorporeal membrane oxygenations':ti,ab OR          8,306  01 Oct 2024
     'membrane oxygenation, extracorporeal':ti,ab OR 
     'oxygenation, extracorporeal membrane':ti,ab OR 
     'ecmo treatment':ti,ab OR 'ecmo treatments':ti,ab 
     OR 'treatment, ecmo':ti,ab OR 'ecls 
     treatment':ti,ab OR 'ecls treatments':ti,ab OR 
     'treatment, ecls':ti,ab OR 'ecmo extracorporeal 
     membrane oxygenation':ti,ab OR 'extracorporeal 
     life support':ti,ab OR 'extracorporeal life 
     supports':ti,ab OR 'life support, 
     extracorporeal':ti,ab OR 'venoarterial 
     ecmo':ti,ab OR 'ecmo, venoarterial':ti,ab OR 
     'venoarterial ecmos':ti,ab OR 'venoarterial 
     extracorporeal membrane oxygenation':ti,ab OR 
     'venovenous ecmo':ti,ab OR 'ecmo, 
     venovenous':ti,ab OR 'venovenous ecmos':ti,ab OR 
     'venovenous extracorporeal membrane 
     oxygenation':ti,ab
#2.  'coronary diseases':ti,ab OR 'disease,                  78,161  01 Oct 2024
     coronary':ti,ab OR 'diseases, coronary':ti,ab OR 
     'coronary heart disease':ti,ab OR 'coronary heart 
     diseases':ti,ab OR 'disease, coronary 
     heart':ti,ab OR 'diseases, coronary heart':ti,ab 
     OR 'heart disease, coronary':ti,ab OR 'heart 
     diseases, coronary':ti,ab
#1.  'coronary artery disease'/exp                          400,446  01 Oct 2024
.......................................................
