# Supplementary material for: High-Risk Factors of In-Hospital Death Following Complex High-risk and Indicated Patients After Percutaneous Coronary Intervention Supported by Extracorporeal Membrane Oxygenation
Source: Rev Cardiovasc Med. 2025 May 26;26(5):27126. doi: 10.31083/RCM27126 (PMC12135673; doi:10.31083/RCM27126)
Supplement: Supplementary file 1 [file 2153-8174-26-5-27126-s1.zip › Supplementary Material 1/PubMed.csv]

Search number	Query	Sort By	Filters	Search Details	Results	Time
9	((("Prognosis"[Mesh]) OR ((((((Prognoses[Title/Abstract])) OR (Prognostic Factors[Title/Abstract])) OR (Prognostic Factor[Title/Abstract])) OR (Factor, Prognostic[Title/Abstract])) OR (Factors, Prognostic[Title/Abstract]))) AND (randomized controlled trial[Publication Type] OR randomized[Title/Abstract] OR placebo[Title/Abstract])) AND (((((((((((((((((((((((((((((((((((((((((((((coronary disease…			("Prognosis"[MeSH Terms] OR ("Prognoses"[Title/Abstract] OR "prognostic factors"[Title/Abstract] OR "prognostic factor"[Title/Abstract] OR "factor prognostic"[Title/Abstract] OR "factors prognostic"[Title/Abstract])) AND ("randomized controlled trial"[Publication Type] OR "randomized"[Title/Abstract] OR "placebo"[Title/Abstract]) AND ((((("coronary disease"[MeSH Terms] OR "coronary diseases"[Titl…	45	03:12:23
8	((((((((((((((((((((((((((((((((((((((((((((coronary disease[MeSH Terms]) OR (Coronary Diseases[Title/Abstract])) OR (Disease, Coronary[Title/Abstract])) OR (Diseases, Coronary[Title/Abstract])) OR (Coronary Heart Disease[Title/Abstract])) OR (Coronary Heart Diseases[Title/Abstract])) OR (Disease, Coronary Heart[Title/Abstract])) OR (Diseases, Coronary Heart[Title/Abstract])) OR (Heart Disease, C…			(((("coronary disease"[MeSH Terms] OR "coronary diseases"[Title/Abstract] OR "disease coronary"[Title/Abstract] OR "diseases coronary"[Title/Abstract] OR "coronary heart disease"[Title/Abstract] OR "coronary heart diseases"[Title/Abstract] OR "disease coronary heart"[Title/Abstract] OR "diseases coronary heart"[Title/Abstract] OR "heart disease coronary"[Title/Abstract] OR "heart diseases coronar…	5,886	03:11:14
4	randomized controlled trial[Publication Type] OR randomized[Title/Abstract] OR placebo[Title/Abstract]			"randomized controlled trial"[Publication Type] OR "randomized"[Title/Abstract] OR "placebo"[Title/Abstract]	998,080	03:03:25
2	("Prognosis"[Mesh]) OR ((((((Prognoses[Title/Abstract])) OR (Prognostic Factors[Title/Abstract])) OR (Prognostic Factor[Title/Abstract])) OR (Factor, Prognostic[Title/Abstract])) OR (Factors, Prognostic[Title/Abstract]))			"Prognosis"[MeSH Terms] OR "Prognoses"[Title/Abstract] OR "prognostic factors"[Title/Abstract] OR "prognostic factor"[Title/Abstract] OR "factor prognostic"[Title/Abstract] OR "factors prognostic"[Title/Abstract]	1,945,516	03:01:32
