# Supplementary material for: High-Risk Factors of In-Hospital Death Following Complex High-risk and Indicated Patients After Percutaneous Coronary Intervention Supported by Extracorporeal Membrane Oxygenation
Source: Rev Cardiovasc Med. 2025 May 26;26(5):27126. doi: 10.31083/RCM27126 (PMC12135673; doi:10.31083/RCM27126)
Supplement: Supplementary file 1 [file 2153-8174-26-5-27126-s1.zip › Supplementary Material 1/sinomed.endnote.txt]

%0 Journal Article
%@ 1673-4181
%T 不同CYP2C19基因型糖尿病合并急性冠脉综合征患者抗血小板策略及对预后的影响
%D 2022
%7 20230322
%K 糖尿病;急性冠脉综合征;CYP2C19基因多态性;抗血小板策略;主要心血管不良事件
%V 45
%] 2023139014
%N 2
%J 国际生物医学工程杂志
%Q Effect of antiplatelet strategy on prognosis of in patients with diabetes mellitus and acute coronary syndrome with different CYP2C19 genotype
%X 目的:探讨有无携带CYP2C19功能缺陷(LOF)基因的糖尿病(DM)合并急性冠脉综合征(ACS)患者选择不同P2Y12抑制剂对其远期预后的影响。方法:选择266例接受经皮冠状动脉介入治疗(PCI)的ACS患者。对患者进行CYP2C19基因多态性检测,按照携带CYP2C19 LOF基因的情况,分成快代谢型(未携带CYP2C19 LOF基因)和中慢代谢型(携带CYP2C19 LOF基因);按照有无DM分为A组和B组;按照患者PCI术后选择的P2Y12血小板抑制剂类型,分为替格瑞洛亚组和氯吡格雷亚组。记录各亚组3年内的MACE事件,分析患者CYP2C19 LOF基因型和所用P2Y12类型对其预后的影响。结果:快代谢型患者在PCI术后的3年中,各亚组间的MACE、再次血运重建、卒中、心衰再住院、主要出血、全因死亡率均无显著差异(均P>0.05)。在中慢代谢型患者中,使用替格瑞洛可显著减低MACE事件发生、心脏再次血运重建的概率(均P<0.01);可显著降低DM患者的心梗再次发生率。结论:快代谢型DM合并ACS患者在PCI术后选择不同的P2Y12抑制剂对其预后无明显影响;对于中慢代谢型DM合并ACS患者,替格瑞洛不仅可以显著降低MACE、再次血运重建及再次心梗的发生率,同时未增加主要出血的风险;在减少再次心梗方面,DM患者使用替格瑞洛的获益比非DM患者更大。
%A 王赟赟;刘迎午;刘博江;苏斌;赖朝辉;王建龙
%+ 天津市第三中心医院心脏中心,天津市重症疾病体外生命支持重点实验室,天津市人工细胞工程技术研究中心,天津 300170
%& 118-124

%0 Journal Article
%@ 1004-8812
%T 体外膜肺氧合在急性心肌梗死合并心搏骤停患者中应用的单中心经验
%D 2022
%7 20230322
%K 急性心肌梗死;心搏骤停;心肺复苏;体外膜肺氧合
%V 30
%] 2023107629
%N 11
%J 中国介入心脏病学杂志
%Q Single-center experience of extracorporeal membrane oxygenation in patients with acute myocardial infarction complicated with cardiac arrest
%X 目的:总结分析应用体外膜肺氧合(ECMO)救治急性心肌梗死合并心搏骤停患者的临床特点及预后。方法:回顾性纳入2020年1月至2022年2月兰州大学第一医院心脏中心应用ECMO联合心肺复苏(CPR)救治急性心肌梗死合并有目击的心搏骤停患者22例,按照院内结局分为存活组6例和死亡组16例,比较两组患者临床情况。结果:所有患者平均年龄(62.1±10.0)岁,其中女2例(2/22),死亡组患者心搏骤停前出现心原性休克的比例高于存活组(P=0.046);所有患者中有11例(11/22)患者的罪犯血管为左前降支,有11例(11/22)患者的罪犯血管术前心肌梗死溶栓治疗试验(TIMI)血流分级0级,有11例(11/22)患者的冠状动脉病变≥2支,有5例(5/22)患者合并冠状动脉慢性闭塞,中位支架置入数目1.0(1.0,2.0)枚;神经元特异性烯醇化酶在存活组明显低于死亡组[33.4(24.8,38.8)mmol/L比80.8(58.7,240.0)mmol/L,P=0.012];存活出院的6例患者中,其中格拉斯哥-匹兹堡脑功能表现分级(CPC)1－2级患者有5例(5/6),CPC 3－5级患者有1例(1/6);30d内6例患者均存活。结论:ECMO联合CPR联合急诊经皮冠状动脉介入治疗,可作为胸痛中心流程中对急性心肌梗死合并心搏骤停患者救治的有效策略,可能改善患者的预后,对此类患者神经功能损伤的恢复需要重点关注。
%A 潘晨亮;赵晶;张博;卢安东;白明
%+ 兰州大学第一医院心脏中心,甘肃省心血管疾病重点实验室,甘肃省心血管病临床医学研究中心,甘肃兰州 730000
%& 819-824

%0 Journal Article
%@ 1674-4721
%T 体外膜肺氧合联合经皮冠状动脉介入在急性心肌梗死患者中的应用
%D 2022
%7 20230120
%K 急性心肌梗死;经皮冠状动脉介入;血栓弹力图;体外膜肺氧合;抗凝治疗
%V 29
%] 2022494558
%N 29
%J 中国当代医药
%Q Application of extracorporeal membrane oxygenation combined with percutaneous coronary intervention in patients with acute myocardial infarction
%X 目的:探讨体外膜肺氧合(ECMO)联合经皮冠状动脉介入(PCI)在急性心肌梗死患者中的治疗效果。方法:选择2016年1月至2021年8月厦门市第三医院ICU收治的82例急性心肌梗死患者作为研究对象,采用随机数字表法分为对照组和观察组,各41例。对照组采用急诊PCI治疗,观察组联合ECMO抗凝治疗,比较两组血栓弹力图指标、心功能水平。结果:观察组治疗7d后血栓弹力图术前反应时间(R)、凝固时间(K值)值高于对照组,凝固角(α角)、血栓最大幅度(MA)及凝血时间(CI)水平低于对照组,差异有统计学意义(P<0.05)。观察组治疗7d后左心室射血分数水平高于对照组,左室舒张末期内径及左室收缩末期内径低于对照组,差异有统计学意义(P<0.05)。结论:急性心肌梗死患者PCI治疗基础上联合ECMO抗凝治疗效果理想,而借助血栓弹力图测定能评估患者预后,了解患者治疗后心功能恢复情况。
%A 黄水发;叶宝华;周志忠;叶宝青
%+ (1)厦门市第三医院输血科,福建厦门 361100; (2)厦门市第三医院ICU,福建厦门 361100
%& 61-64

%0 Journal Article
%@ 0253-3758
%T 不同风险评分对ECMO辅助治疗STEMI合并心原性休克患者短期预后的预测价值比较
%D 2022
%7 20230120
%K 体外膜氧合作用;ST段抬高型心肌梗死;心原性休克;风险评分
%V 50
%] 2022453384
%N 9
%J 中华心血管病杂志
%Q Predicting value on short-term outcome of various established risk prediction models in extracorporeal membrane oxygenation treated cardiogenic shock patients due to ST-segment elevation myocardial infarction
%X 目的:探讨不同风险评分对接受体外膜肺氧合(ECMO)辅助治疗的ST段抬高型心肌梗死(STEMI)合并心原性休克患者短期死亡的预测价值。方法:本研究为回顾性成组病例分析。选取2017年4月-2021年8月于郑州大学第一附属医院心血管内科住院,接受了直接经皮冠状动脉介入治疗及ECMO辅助治疗的STEMI合并心原性休克患者。根据患者ECMO置入后30d临床结局将患者分为生存组和死亡组,收集并比较两组患者的临床资料和经皮冠状动脉介入治疗、ECMO治疗的相关资料。采用受试者工作特征(ROC)曲线和临床决策(DCA)曲线比较ACEF、AMI-ECMO、Encourage、SAVE 4种风险评分对ECMO置入后30d患者死亡率的预测价值。根据DCA曲线评估结果,选取较优风险评分。参考既往文献将较优的风险评分分级,绘制患者ECMO置入后30d的Kaplan-Meier生存曲线。结果:共纳入40例STEMI合并心原性休克患者,年龄(57.4±16.7)岁,男性31例(77.5%),其中死亡组21例(52.5%),生存组19例(47.5%)。与生存组相比,死亡组乳酸值高、前降支或左主干病变比例高,且住院期间发生急性肾衰竭、行连续肾脏替代疗法辅助治疗的比例高(P均<0.05)。与生存组相比,死亡组ACEF、AMI-ECMO和Encourage评分较高,SAVE评分较低(P均<0.05)。ROC曲线显示ACEF、AMI-ECMO、Encourage、SAVE评分曲线下面积(AUC)分别为:0.707、0.816、0.757、0.677(P均>0.05),ACEF评分敏感度最高(90.5%),Encourage评分特异度最高(89.5%)。DCA曲线显示AMI-ECMO和Encourage评分对于预测患者ECMO置入后30d死亡率更具有临床应用价值。Kaplan-Meier生存曲线分析结果显示,ECMO置入后30d死亡率随AMI-ECMO和Encourage评分分级升高而升高(log-rank P≤0.001)。结论:ACEF、AMI-ECMO、Encourage、SAVE 4种评分均可预测STEMI合并心原性休克患者ECMO置入后30d的死亡率,其中AMI-ECMO和Encourage评分更具有临床应用价值。
%A 庞硕;芮子傲;杜洋;周远航;苗广瑞;王璐;董建增;赵晓燕
%+ 郑州大学第一附属医院心血管内科,郑州 450052
%& 881-887

%0 Journal Article
%@ 1006-1959
%T 体外膜肺氧合联合主动脉内球囊反搏在高危患者经皮冠状动脉介入治疗中的应用
%D 2022
%7 20220921
%K 体外膜肺氧合;主动脉内球囊反搏;高危患者;经皮冠状动脉介入
%V 35
%] 2022179392
%N 3
%J 医学信息(西安)
%Q Application of Extracorporeal Membrane Oxygenation Combined with Intra-aortic Balloon Counterpulsation in Percutaneous Coronary Intervention in High-risk Patients
%X 目的:评价体外膜肺氧合(ECMO)联合主动脉内球囊反搏(IABP),在高危患者经皮冠状动脉介入治疗(PCI)中的应用效果。方法:选择2019年1月-2021年5月来我院就诊,行经皮冠状动脉介入(PCI)治疗的高危患者50例为研究对象,按照随机数字表法分为对照组和观察组,每组25例。对照组在IABP辅助下行PCI术,观察组行ECMO联合IABP辅助下行PCI术,比较两组治疗效果及预后生存情况。结果:观察组住院时间、IABP使用时间,以及入院到球囊通过时间均较对照组长(P<0.05);观察组院内死亡率低于对照组,脱机成功率和院外生存率高于对照组(P<0.05);两组术后左心室射血分数均较治疗前改善(P<0.05),观察组术后左心室射血分数优于对照组,但差异无统计学意义(P>0.05);两组平均手术时间和术后并发症比较,差异无统计学意义(P>0.05)。结论:高危患者行PCI手术治疗时采取IABP联合ECMO辅助支持的治疗效果更显著,能有效提高患者的生存率,改善其心功能,值得临床借鉴应用。
%A 刘锋锋;郑建杰
%+ (1)西安交通大学,陕西西安 710049; (2)西安交通大学第一附属医院心外科,陕西西安 710061
%& 127-129

%0 Journal Article
%@ 1007-4287
%T ECMO在急性心肌梗死合并心源性休克中的研究进展
%D 2022
%7 20220921
%V 26
%] 2022148163
%N 1
%J 中国实验诊断学
%X 心源性休克(CS)是急性心肌梗死(AMI)的严重并发症之一,尽管在直接经皮冠状动脉介入治疗(PCI)和药物应用方面取得了重大进展,但AMI并发CS患者的预后仍然很差,死亡率在40%-70%之间[1-2]。机械循环辅助(MCS)装置可以提供足够的全身组织灌注,同时也有利于增加心肌供氧,在AMI患者合并CS时能够促进心肌恢复并稳定血流动力学紊乱[3]。体外膜肺氧合(Extracorporeal Membrane Oxygenation,ECMO)是目前应用比较广泛的MCS装置。本文将ECMO在AMI合并CS患者的应用做一综述,旨在为临床医生在处理AMI合并CS患者时应用ECMO提供更好的指导。[第一段]
%A 李林蔚;成宪武
%+ 延边大学,吉林延吉 133002
%& 125-127

%0 Journal Article
%@ 1671-3826
%T 体外膜肺氧合联合主动脉内球囊反搏对行经皮冠状动脉介入术治疗急性心肌梗死合并心源性休克患者疗效
%D 2021
%7 20220921
%K 急性心肌梗死;心源性休克;主动脉内球囊反搏;体外膜肺氧合;疗效;预后
%V 49
%] 2022107259
%N 10
%J 临床军医杂志
%X 目的:探讨体外膜肺氧合(ECMO)联合主动脉内球囊反搏(IABP)对行经皮冠状动脉介入术(PCI)的急性心肌梗死(AMI)合并心源性休克(CS)患者的疗效及对其相关临床指标及预后的影响。方法:选取自2017年6月至2020年10月武汉亚洲心脏病医院和厦门大学附属心血管病医院收治的108例AMI合并CS患者为研究对象。根据机械循环支持方式将其分为观察组(n=52)与常规组(n=56)。观察组采用ECMO联合IABP治疗,常规组采用单纯IABP治疗。比较两组患者治疗后的相关临床指标、血流动力学相关指标、并发症发生情况及预后差异。结果:治疗后,观察组的脱机成功率及平均住院时间显著高于常规组患者,而肌酸激酶峰值低于常规组,差异有统计学意义(P<0.05)。治疗后,两组患者的心率、中心静脉压低于治疗前,平均动脉压、左室射血分数高于治疗前,差异有统计学意义(P<0.05);且观察组心率、中心静脉压低于常规组,平均动脉压、左室射血分数高于常规组,差异均有统计学意义(P<0.05)。两组患者的并发症发生率比较,差异无统计学意义(P>0.05)。观察组的存活率高于常规组,病死率低于常规组,差异均有统计学意义(P<0.05)。结论:ECMO联合IABP对AMI合并CS患者的疗效更为显著,不仅可改善患者的血流动力学状态,同时不增高并发症发生率,最终改善患者预后。
%A 叶建熙;陈瑾;刘燕;伍源
%+ (1)武汉亚洲心脏病医院体外循环科,湖北武汉 430021; (2)厦门大学附属心血管病医院心脏外科,福建厦门 361000
%& 1162-1164

%0 Journal Article
%@ 1000-9736
%T 体外膜肺氧合辅助治疗高危急性心肌梗死效果观察
%D 2021
%7 20220523
%K 急性心肌梗死;经皮冠状动脉介入治疗;体外膜肺氧合;心源性休克
%V 64
%] 2021480977
%N 8
%J 人民军医
%X 目的:观察体外膜肺氧合(ECMO)辅助治疗高危急性心肌梗死的效果。方法:选择某医院接受ECMO辅助治疗的高危急性心肌梗死27例,根据ECMO置入时机分为经皮冠状动脉介入治疗(PCI)术前组17例和PCI术后组10例。收集入选病例的基本情况,比较两组冠状动脉病变特点、PCI治疗情况、ECMO辅助治疗时间、术后并发症发生情况及患者预后。结果:所有病例均顺利完成PCI治疗,术中无1例病死。所有病例均有一支以上冠状动脉完全闭塞,两组左主干(LM)、左前降支(LAD)、左回旋支(LCX)及右冠状动脉(RCA)闭塞严重程度差异不显著(P>0.05);PCI术后组LM闭塞占比显著高于PCI术前组(P<0.05),两组LAD、LCX、RCA闭塞占比以及双支血管闭塞、三支血管闭塞占比均差异不显著(P>0.05);PCI术前组重度钙化比例显著高于PCI术后组(P<0.05),Syntax积分显著高于PCI术后组(P<0.05)。两组支架植入数量及造影剂剂量差异不显著(P>0.05)。PCI术前组ECMO治疗时间非常显著短于PCI术后组(P<0.01);两组辅助治疗方式仅采用ECMO或ECMO联合主动脉内球囊反搏(IABP)占比差异不显著(P>0.05);PCI术后组机械性溶血症发生率及院内死亡发生率显著高于PCI术前组(P<0.05),两组血栓栓塞、感染发生率差异不显著(P>0.05)。PCI术前组院内死亡3例中,因心源性休克死亡2例,因PCI术后支架内急性血栓形成死亡1例;PCI术后组院内死亡7例均因心源性休克死亡。结论:ECMO辅助在保障PCI术中安全效果较好,对心源性休克的救治有一定效果,但并非终极手段。
%A 曹毅;李田昌;陈宇;李东韬;何疆春;徐争鸣;郑建勇;唐海红
%+ (1)解放军总医院第六医学中心心血管学部结构性心脏病科,北京 100048; (2)解放军总医院第六医学中心冠心病科,北京 100048; (3)解放军总医院第六医学中心高血压病科,北京 100048
%& 736-739

%0 Journal Article
%@ 0253-3758
%T 体外膜肺氧合在高危重症冠心病患者介入治疗中的应用
%D 2021
%7 20220523
%K 冠心病;冠状动脉介入治疗;体外膜肺氧合
%V 49
%] 2021471558
%N 8
%J 中华心血管病杂志
%Q Efficacy of extracorporeal membrane oxygenation in patients with complex high risk coronary artery disease undergoing percutaneous coronary intervention
%X 目的:探讨动-静脉体外膜肺氧合(VA-ECMO)在冠状动脉病变复杂高危有介入治疗指征患者(CHIP)中的应用价值。方法:该研究为单中心回顾性研究,纳入2018年6月至2020年1月吉林大学第二医院收治的行VA-ECMO循环辅助经皮冠状动脉介入治疗(PCI)的患者。收集患者的一般临床资料、实验室检验结果、PCI经过、ECMO辅助治疗过程、术后并发症及预后。研究终点为主要不良心血管事件(MACE),定义为包括心原性死亡、再发性心肌梗死、心力衰竭及恶性心律失常的复合事件。随访患者出院后12个月终点事件发生情况,采用Kaplan-Meier法进行生存分析。结果:本研究共入选31例患者,年龄(64.6±10.1)岁,其中男性19例。纳入患者均于术前辅助应用VA-ECMO、局部麻醉下预埋ProGlide血管缝合器迅速建立循环。其中,ST段抬高型心肌梗死患者9例(29.0%)、非ST段抬高型心肌梗死10例(32.3%)、不稳定性心绞痛12例(38.7%)。术中置入支架(2.8±1.8)枚,VA-ECMO撤机时间为[24.0(2.0,88.5)]h。与术前检查结果相比,患者术后左心室射血分数明显改善[49%(42%,55%)比43%(35%,52%),P<0.01],血红蛋白及血小板计数水平均降低,肌酐及尿素氮水平升高(P均<0.05)。术后24h内血红蛋白下降>20 g/L者18例(58.1%),穿刺处渗血2例(6.5%),假性动脉瘤1例(3.2%),术后新发脑梗死1例(3.2%)。术中无死亡病例,院内死亡2例。所有患者术后均完成了12个月的随访,MACE事件的发生率为13.8%(4/29),其中死亡2例,再发心肌梗死入院1例,心力衰竭1例。生存分析结果显示,术后12个月的累积生存率为80.0%。结论:CHIP介入治疗中应用VA-ECMO安全有效,具有可行性。
%A 赵雷;张春鹏;王鹤儒;李智博;刘斌
%+ 吉林大学第二医院心血管内科,长春 130041
%& 757-763

%0 Journal Article
%@ 1674-7372
%T 中老年危重型急性心肌梗死患者体外膜氧合支持下经皮冠状动脉介入治疗后短期生存状况的影响因素分析
%D 2021
%7 20220523
%K 体外膜氧合;经皮冠状动脉介入治疗;急性心肌梗死;预后
%V 13
%] 2021451570
%N 8
%J 中国医学前沿杂志·电子版
%Q Analysis of influencing factors of short-term survival after percutaneous coronary intervention supported by extracorporeal membrane oxygenation in middle-aged and elderly patients with severe acute myocardial infarction
%X 目的:探讨中老年危重型急性心肌梗死(acute myocardial infarction,AMI)患者体外膜氧合(extracorporeal membrane oxygenation,ECMO)支持下经皮冠状动脉介入治疗(percutaneous coronary intervention,PCI)后短期生存状况的影响因素。方法:选取2016年1月至2019年11月于新疆维吾尔自治区人民医院行ECMO支持下PCI的52例中老年危重型AMI患者为研究对象,根据PCI术后30d内患者的生存状况将其分为存活组和死亡组,比较两组患者临床资料,采用多因素Logistic回归分析探讨中老年危重型AMI患者ECMO支持下PCI术后30d内死亡的独立危险因素。结果:52例患者均在ECMO支持下成功完成PCI手术,35例(67.3%)患者术后30d内存活,撤机后均康复出院,纳入存活组;17例(32.7%)患者于术后30d内死亡,纳入死亡组。死亡组患者年龄显著大于存活组(P<0.05),急性生理学和慢性健康状况评分Ⅱ(acute physiology and chronic health evalua-tionⅡ,APACHEⅡ)评分、血乳酸、脑钠肽水平和糖尿病病史、术前心源性休克、术前心搏骤停、病变血管有3支的患者比例均显著高于存活组(均P<0.05),左心室射血分数显著低于存活组(P<0.05)。多因素Logistic回归分析结果显示,术前心搏骤停、病变血管有3支、血乳酸水平升高均是中老年危重型AMI患者ECMO支持下PCI术后30d内死亡的独立危险因素(均P<0.05)。结论:ECMO可为中老年危重型AMI患者行PCI时提供重要的心肺支持,术前心搏骤停、病变血管有3支、血乳酸水平升高均是中老年危重型AMI患者ECMO支持下PCI术后30d内死亡的独立危险因素,临床上应给予足够重视。
%A 谢芳;肖帅;郭自同
%+ 新疆维吾尔自治区人民医院心内科,乌鲁木齐 830001
%& 35-39

%0 Journal Article
%@ 1674-3474
%T 体外膜肺氧合在高危急性心肌梗死患者经皮冠状动脉介入治疗中的应用
%D 2021
%7 20220221
%K 急性心肌梗死;体外膜肺氧合;经皮冠状动脉介入治疗;高危
%V 35
%] 2021407263
%N 7
%J 中华实用诊断与治疗杂志
%Q Application of extracorporeal membrane oxygenation in percutaneous coronary intervention in patients with high-risk acute myocardial infarction
%X 目的:探讨高危急性心肌梗死患者行体外膜肺氧合(extracorporeal membrane oxygenation, ECMO)辅助下经皮冠状动脉介入治疗(percutaneous coronary intervention, PCI)的短期疗效及安全性。方法:高危急性心肌梗死患者42例,PCI术中均应用ECMO辅助治疗。回顾性分析其临床资料,记录PCI手术时间、ECMO辅助时间、支架植入数量、住院时间及住院期间并发症发生情况。随访6个月,记录心血管不良事件发生情况。结果:42例均成功植入支架,PCI手术时间(60.83±23.06)min, ECMO辅助时间2.50(1.95,4.00)h,植入支架3.00(2.00,4.00)枚,住院时间13.00(7.00,18.00)d;住院期间发生术后并发症14例(33.3%),急性肾损伤6例(14.3%),继发性贫血、血小板减少3例(7.1%),下肢缺血2例(4.8%),重症肺部感染2例(4.8%),切口感染1例(2.4%),其中3例(7.1%)院内死亡。39例出院患者随访至2021年1月,1例院外死亡,1例发生心血管不良事件再次入院后死亡,余37例均未发生心血管不良事件。结论:高危急性心肌梗死患者PCI术中应用ECMO辅助治疗可改善预后,但需警惕相关并发症的发生。
%A 李昊;穆叶赛.尼加提;菲尔凯提.玉山江
%+ (1)石河子大学医学院,新疆维吾尔自治区石河子 832000; (2)新疆维吾尔自治区人民医院急救中心,新疆维吾尔自治区乌鲁木齐 830001
%& 662-665

%0 Journal Article
%@ 1007-5410
%T 体外膜肺氧合联合主动脉内球囊反搏对急性心肌梗死合并心原性休克患者直接经皮冠状动脉介入治疗临床预后的影响
%D 2021
%7 20211116
%K 急性心肌梗死;休克,心原性;体外膜肺氧合;主动脉内球囊反搏;经皮冠状动脉介入治疗
%V 26
%] 2021336283
%N 3
%J 中国心血管杂志
%Q Influence of extracorporeal membrane oxygenation and intra-aortic balloon counter-pulsation on prognosis of acute myocardial infarction with cardiac shock after primary percutaneous coronary intervention
%X 目的:评价体外膜肺氧合(ECMO)联合主动脉内球囊反搏(IABP)对急性心肌梗死(AMI)合并心原性休克(CS)患者直接经皮冠状动脉介入治疗(PPCI)临床预后的影响。方法:选取河南中医药大学第一附属医院胸痛中心收治的AMI合并CS患者,于2015年1月至2016年12月在IABP辅助下完成PPCI者为IABP组,于2017年1月至2018年1月在ECMO联合IABP辅助下完成PPCI者为ECMO+IABP组。比较两组的院内死亡率、平均住院天数和1年内生存率情况。结果:研究共纳入33例AMI合并CS患者,IABP组23例,男性15例,平均年龄(65.0±9.6)岁;ECMO+IABP组10例,男性9例,平均年龄(63.4±13.6)岁。ECMO+IABP组的院内死亡率低于IABP组,但差异无统计学意义(10.0%比30.4%,χ^(2)=1.585,P=0.212)。随访1年,ECMO+IABP组的院外生存率显著高于IABP组,差异有统计学意义(90.0%比47.8%,χ^(2)=5.192,P=0.033)。结论:ECMO联合IABP救治AMI合并CS患者较单用IABP可降低院内死亡率,改善1年生存率。
%A 邱承杰;陈玉善;解金红;柴爽爽;毛文峰;关怀敏
%+ 河南中医药大学第一附属医院心脏中心,郑州 450000
%& 257-261

%0 Journal Article
%@ 1000-3614
%T 早期血运重建及体外膜肺氧合支持治疗急性心肌梗死合并心原性休克的疗效观察及影响因素分析
%D 2021
%7 20211116
%K 急性心肌梗死;心原性休克;体外膜肺氧合;主动脉内球囊反搏;早期血运重建;预后
%V 36
%] 2021328546
%N 5
%J 中国循环杂志
%Q Effects and Related Factors of Early Revascularization and Extracorporeal Membrane Oxygenation Support on the In-hospital Outcome of Acute Myocardial Infarction Patients Combined With Cardiogenic Shock
%X 目的:探讨早期血运重建及体外膜肺氧合(ECMO)治疗急性心肌梗死合并心原性休克患者的疗效,并分析影响其预后的因素。方法:回顾2018年1月至2019年12月郑州大学人民医院早期血运重建及ECMO救治的急性心肌梗死合并心原性休克66例患者的临床资料。收集并分析患者一般情况、临床特征、合并症、冠状动脉病变特点,ECMO前后血流动力学变化及应用时长、并发症及疗效,是否应用主动脉球囊反搏(IABP)及院内临床转归等。结果:66例患者平均年龄(56.6±11.7)岁,其中男性46例。患者入院均行早期血运重建:5例行冠状动脉旁路移植术(CABG);61例行经皮冠状动脉介入治疗(PCI),其中44例行入院即刻早期血运重建,17例行院内延迟早期血运重建;其中42例患者为多支冠状动脉病变。所有患者均应用ECMO辅助,其中39例使用了IABP。ECMO治疗后患者平均动脉压、中心静脉压、血乳酸水平及pH值均得到显著改善(P均<0.05)。66例患者中38例成功撤机,30例存活出院,36例死亡;并发症分别为20例肾功能不全或急性肾功能衰竭、11例消化道出血、5例脑出血、1例肺出血、9例下肢血栓及3例下肢缺血。多因素Logistic回归分析显示高血压,多脏器功能衰竭,发生至少2次呼吸心脏骤停、意识丧失及恶性心律失常事件为患者院内死亡的高危因素(P<0.05),应用IABP对院内结局无显著影响。结论:早期血运重建及ECMO用于救治急性心肌梗死合并心原性休克的患者是可行的。
%A 韩宗茂;高洁;高传玉;张优;张静;朱中玉;齐大屯;黑飞龙;Rafiq Ahmed BHAT
%+ (1)郑州大学人民医院/河南省人民医院/阜外华中心血管病医院冠心病一病区,河南省郑州市 450003; (2)郑州大学人民医院/河南省人民医院/阜外华中心血管病医院体外循环科,河南省郑州市; (3)郑州大学人民医院/河南省人民医院/阜外华中心血管病医院/河南省心血管病流行病学中心
%& 433-438

%0 Journal Article
%@ 1005-0809
%T 应用体外膜肺氧合与主动脉内球囊反搏泵治疗心源性休克患者的疗效观察及护理体会
%D 2020
%7 20210910
%K 体外膜肺氧合;主动脉内球囊反搏泵;经皮冠脉介入术后;心源性休克;疗效观察;护理体会
%] 2021276367
%N 4
%J 透析与人工器官
%Q Effect Observation and Nursing Experience of ECMO and IABP in Patients with Cardiogenic Shock
%X 目的:总结分析应用体外膜肺氧合(ECMO)与主动脉内球囊反搏泵(IABP)治疗心源性休克患者的疗效观察及护理体会。方法:选取2017年2月-2020年6月南康区第一人民医院心内科收治的146例经皮冠脉介入(PCI)术后出现心源性休克的患者,将其按照随机数字表法分为ECMO+IABP联合进行治疗的对照组(73例)、在此基础上采取加强术后护理措施的研究组(73例),对两组患者的临床结果(主要包括住院时间、急性肾损伤发生率、心衰复发率以及院内病死率等)、心电图疗效、危险因素和护理干预后生活质量进行记录观察。结果:研究组住院时间、急性肾损伤发生率、心衰复发率以及院内病死率均明显小于对照组(P<0.05);研究组心电图的改善幅度显著大于对照组(P<0.05);护理干预后研究组症状自评量表(SCL-90)评分明显低于对照组患者,即研究组的生活质量水平显著高于对照组(P<0.05);临床因素Logistic分析结果表明,年龄大于60岁、IABP再置入以及急性肾损伤是患者病死的重要危险因素(P<0.05)。结论:对心源性休克患者应用ECMO+IABP进行联合治疗,并且在此治疗的基础上加强护理措施,能够大幅改善患者的临床效果,提高患者的生活质量,值得临床推广应用。
%A 刘辅兰
%+ 赣州市南康区第一人民医院护理部,江西赣州 341400
%& 83-86

%0 Journal Article
%@ 1671-3826
%T 体外膜肺氧合辅助对低射血分数患者经皮冠状动脉介入治疗术后疗效影响
%D 2020
%7 20210910
%K 体外膜肺氧合;心脏射血分数;高危;经皮冠状动脉介入治疗;预后
%] 2021263849
%N 10
%J 临床军医杂志
%Q Effect of extracorporeal membrane oxygenation on postoperative outcomes of percutaneous coronary intervention in patients with low ejection fraction
%X 目的:探讨低射血分数(EF)高危冠心病患者应用体外膜肺氧合(ECMO)辅助行高危经皮冠状动脉介入治疗(HR-PCI)是否可以改善近期EF值以及临床预后。方法:回顾性分析北部战区总医院自2018年11月至2019年7月收治的低EF值且成功行PCI的52例高危冠心病患者的临床资料。将在手术中应用ECMO辅助的患者设为观察组(n=18),未应用ECMO辅助的患者设为常规组(n=34)。比较两组患者临床基线资料及介入术中相关基线情况,术后心功能恢复情况(包括左心室大小、EF值等),院内及出院6个月时随访的临床事件发生情况等。结果:两组患者临床基线资料匹配。观察组术中置入支架个数、术中低血压发生率均高于常规组,术中经皮主动脉球囊反搏术使用率低于常规组,组间比较,差异均有统计学意义(P<0.05)。两组患者术后及出院6个月时EF值均较术前升高,且观察组高于常规组,差异有统计学意义(P<0.05)。两组患者的院内病死率、6个月主要心脑血管不良事件发生率比较,差异无统计学意义(P>0.05)。观察组6个月随访时因心绞痛再入院率低于常规组,差异有统计学意义(P<0.05)。结论:低EF值的高危冠心病患者行HR-PCI时应用ECMO辅助支持可行,可明显增加术后及出院6个月EF值,患者短期预后生活质量得到改善,减少因心绞痛再入院率。推测对于低EF值的高危冠心病患者而言,应用ECMO辅助支持行HR-PCI可能会改善临床预后。
%A 关绍义;梁振洋;刘海伟;王耿;王效增;赵昕;马颖艳;王斌;徐凯;韩雅玲;荆全民
%+ 北部战区总医院心血管内科,辽宁沈阳 110016
%& 1153-1156,1160

%0 Journal Article
%@ 1674-7372
%T 中国冠心病介入治疗发展现状:循环辅助
%D 2021
%7 20210910
%K 经皮冠状动脉介入治疗;循环辅助;主动脉内球囊反搏;轴流泵;体外膜肺氧合
%V 13
%] 2021239218
%N 3
%J 中国医学前沿杂志·电子版
%Q Development status of intervention therapy for coronary heart disease in China:circulatory support
%X 维持循环稳定是冠心病经皮冠状动脉介入治疗(percutaneous coronary intervention,PCI)成功的关键因素,特别是复杂高危患者。目前临床应用的循环辅助装置包括主动脉内球囊反搏、轴流泵、体外膜肺氧合等,合理选择循环辅助的时机和方式可以提高PCI成功率并改善患者预后。国内主动脉内球囊反搏的应用较为广泛但其效果褒贬不一,轴流泵和体外膜肺氧合在PCI术中应用的经验偏少。
%A 田峰;陈韵岱
%+ 中国人民解放军总医院心血管病医学部,北京 100853
%& 28-30

%0 Journal Article
%@ 1673-4777
%T 体外膜肺氧合联合经皮冠状动脉介入抢救急性心肌梗死后心脏骤停患者临床结局的影响因素分析
%D 2021
%7 20210629
%K 急性心肌梗死;心脏骤停;体外膜肺氧合;经皮冠状动脉介入
%V 16
%] 2021205537
%N 2
%J 中国医药
%Q Analysis the influencing factors of clinical outcome of extracorporeal membrane oxygenation combined with percutaneous coronary intervention in rescue of cardiac arrest patients with acute myocardial infarction
%X 目的:探究体外膜肺氧合(ECMO)联合经皮冠状动脉介入(PCI)抢救急性心肌梗死后心脏骤停患者临床结局的影响因素。方法:收集2018年1月至2020年1月于郑州大学附属郑州中心医院采用ECMO联合急诊PCI治疗的43例AMI后心脏骤停患者的临床资料行回顾性分析。根据患者术后临床结局分为死亡组(24例)和存活组(19例)。比较2组患者的一般临床资料、临床救治情况及植入ECMO装置24、48、72h的血流动力学、动脉血气、血液指标。采用单因素和多因素Logistic回归方法分析影响患者临床结局的因素,用筛选出的独立危险因素构建列线图预测模型并验证。结果:2组患者传统心肺复苏(CCPR)时间、病变血管支数、罪犯血管的分布、心脏骤停至植入ECMO装置时间、心内科重症监护病房住院时间差异均有统计学意义(均P<0.05)。植入ECMO装置后24h和48h存活组平均动脉压(MAP)显著高于死亡组[(81±12)mm Hg(1mm Hg=0.133 k Pa)比(73±18)mm Hg、(90±20)mm Hg比(64±18)mm Hg],差异均有统计学意义(均P<0.05)。罪犯血管为左前降支、病变血管支数为左主干+三支、CCPR时间≥40min、心脏骤停至植入ECMO装置时间≥50min、ECMO复苏后48h的MAP<70mm Hg均是导致患者死亡的独立危险因素(均P<0.05)。列线图模型预测死亡率为72.6%,模型评价的实际一致性指数为0.869,内部验证一致性指数为0.861,外部验证一致性指数为0.848,模型符合度较好。结论:罪犯血管位置、病变血管支数、CCPR时间、心脏骤停至植入ECMO装置时间、ECMO复苏后48h的MAP均是ECMO联合PCI抢救急性心肌梗死后心脏骤停患者临床结局的独立影响因素。
%A 梁茜茜;王宝玉;刘畅
%+ 郑州大学附属郑州中心医院/郑州市中心医院急诊重症监护病房, 450007
%& 183-187

%0 Journal Article
%@ 1009-0126
%T 体外膜肺氧合辅助下75岁以上高危冠心病患者经皮冠状动脉介入治疗观察
%D 2021
%7 20210629
%K 冠心病;心肌梗死;反搏动术;支架
%V 23
%] 2021184631
%N 1
%J 中华老年心脑血管病杂志
%Q Extracorporeal membrane oxygenation-assisted PCI for ≥75 years old high-risk CHD patients
%X 目的:观察体外膜肺氧合(ECMO)辅助在年龄≥75岁的高危冠心病患者PCI中的应用效果。方法:回顾性分析解放军总医院第六医学中心心内科ECMO辅助PCI的年龄≥75岁的高危冠心病患者25例临床资料,包括基本情况、冠状动脉病变特点、PCI经过、ECMO辅助过程、术后合并症、并发症和预后。结果:在25例高危冠心病患者中,单纯ECMO辅助20例(80%),主动脉内球囊反搏+ECMO辅助5例(20%),ECMO辅助(1.43±0.51)h,术后脑梗死2例(8%),切口感染1例(4%),腹股沟血肿1例(4%),合并肺部感染4例(16%),输血治疗2例(8%)。成功完成支架置入23例(92%),置入支架(2.64±1.19)枚,造影剂用量(137.28±75.61)ml。术中无死亡病例,院内死亡4例(16%)。平均随访(37.55±6.68)个月,随访期间死亡3例(12%)。结论:及时、合理的ECMO辅助有助于保障年龄≥75岁的高危冠心病PCI的安全,但需做好并发症预防和处理,以改善患者预后。
%A 曹毅;李田昌;陈宇;李东韬;徐争鸣;唐海红
%+ (1)解放军总医院第六医学中心心血管学部结构性心脏病科,北京 100048; (2)解放军总医院第六医学中心心血管学部冠心病科,北京 100048
%& 34-37

%0 Journal Article
%@ 1002-1949
%T AMI并心源性休克应用机械循环辅助装置的研究进展
%D 2020
%7 20210629
%K 急性心肌梗死(AMI);心源性休克(CS);机械循环辅助装置(MCS);死亡风险;机械相关不良事件
%V 40
%] 2021167867
%N 11
%J 中国急救医学
%Q Research progress of mechanical circulatory support devices in the AMI patients complicated with cardiogenic shock
%X 近年来,随着经皮冠状动脉介入(PCI)治疗技术的发展,急性心肌梗死(acute myocardial infarction,AMI)患者的病死率较以往有明显改善,但心源性休克(CS)及心脏骤停(CA)等AMI相关并发症仍是目前临床治疗的难题。主动脉内球囊反搏(IABP)、左心室-主动脉(impalla和heart mate)、左心房-主动脉(tandem heart)及体外膜肺氧合(ECMO)等机械循环辅助装置(MCS)的应用有效改善了AMI合并CS患者的预后,明显降低患者病死率。本文就AMI后发生CS应用MCS的最新临床研究进展做一综述。
%A 段经玮;石元朝;罗功名;张钲;彭瑜
%+ (1)兰州大学第一临床医学院,甘肃兰州 730000; (2)兰州大学第一医院心脏中心,甘肃兰州 730000
%& 1113-1116,封3

%0 Journal Article
%@ 1672-9676
%T IABP联合ECMO救治左主干闭塞所致急性心肌梗死护理1例
%D 2020
%7 20210629
%V 17
%] 2021149022
%N 22
%J 护理实践与研究
%X 冠状动脉左主干急性闭塞导致急性心肌梗死患者因心肌损伤及坏死面积广泛,容易发生心脏泵功能衰竭和心源性休克等,病情极为凶险,多数患者尚未到达医院就已经死亡[1-2]。经皮冠状动脉介入治疗(PCI)作为一种有效的再灌注治疗手段,越早开通闭塞的血管,对患者的预后越有利。而机械辅助支持治疗包括体外膜肺氧合(ECMO)、主动脉内球囊反搏(IABP)等,可以维持血流动力学稳定,为急性心肌梗死患者血运重建创造机会[3]。2018年6月我院收治1例左主干闭塞所致急性心肌梗死的患者,入院后在IABP支持下行急诊PCI术,术后并发心力衰竭和心源性休克造成组织器官缺氧严重,联合ICU进行ECMO治疗,经过积极的抢救、精心的护理和个体化干预康复出院,现报道如下。[第一段]
%A 岳敬敬;王雯洁
%+ 常州市第一人民医院心内科,常州市 213000
%& 154-155

%0 Journal Article
%@ 1673-4181
%T CYP2C19多态性和P2Y12抑制剂对急性冠状动脉综合征患者远期预后的影响
%D 2020
%7 20210311
%K 冠状动脉疾病;血小板聚集抑制剂;CYP2C19基因多态性;经皮冠状动脉介入治疗;主要心血管不良事件
%V 43
%] 2020629700
%N 3
%J 国际生物医学工程杂志
%Q Effect of CYP2C19 polymorphism and different P2Y12 inhibitors on the long-term prognosis of patients with acute coronary syndromes
%X 目的:探讨携带和未携带CYP2C19功能缺陷基因的急性冠状动脉综合征(ACS)患者选择不同P2Y12抑制剂与其远期预后的相关性。方法:连续入选2016年3月至2016年10月于天津市第三中心医院接受经皮冠状动脉介入治疗(PCI)的ACS患者289例,进行CYP2C19基因多态性检测,分为携带CYP2C19功能缺陷基因组(A组,199例)和未携带CYP2C19功能缺陷基因组(B组,90例)。PCI术后选择不同的P2Y12抑制剂,随访3年,失访23例,最终A组入组182例,B组入组84例。根据随访3年内有无主要心血管不良事件(MACE),将A、B组各分为MACE亚组(58例、32例)和无MACE亚组(124例、52例)。收集患者的临床资料、冠状动脉病变与介入情况以及术后药物治疗方案,对A、B组内两亚组进行单因素分析,将差异具有统计学意义(P<0.05)的危险因素入选,再分别对A、B组进行多因素Logistic回归分析,比较不同P2Y12抑制剂对两组患者预后的影响。结果:A组中两亚组间比较,血小板体积、空腹血糖、血肌酐、糖化血红蛋白(HbA1c)、左心室舒张末期内径、单支病变比例、干预左主干病变比例及双联抗血小板治疗方案差异均具有统计学意义(均P<0.05);B组中两亚组间比较,低密度脂蛋白、射血分数、左心室舒张末期内径、双支病变、三支病变比例及术中使用替罗非班比例差异均具有统计学意义(均P<0.05)。多因素Logistic回归分析结果显示,在A组患者中,不同的P2Y12抑制剂是影响其远期预后的独立危险因素,与替格瑞洛方案相比,氯吡格雷75mg/d方案患者远期MACE的发生风险是其12.971倍(OR=12.971,95%CI:5.028－33.464,P<0.001),氯吡格雷100mg/d方案患者远期MACE的发生风险是其6.029倍(OR=6.029,95%CI:2.278－15.958,P<0.001);在B组患者中,不同的P2Y12抑制剂与其远期预后无明显相关性(P>0.05)。结论:携带CYP2C19功能缺陷基因的ACS患者PCI术后选择不同的P2Y12抑制剂与其远期MACE相关,且采用替格瑞洛方案的远期MACE发生风险最低;而未携带CYP2C19功能缺陷基因者选择不同的P2Y12抑制剂与其预后无明显相关性。
%A 王赟赟;李彤;刘迎午;刘博江;赵杰;赖朝辉;苏斌;赵云;王昭
%+ 天津市第三中心医院心脏中心/天津市重症疾病体外生命支持重点实验室/天津市人工细胞工程技术研究中心, 300170
%& 207-214

%0 Journal Article
%@ 2095-9133
%T 急性心肌梗死经皮冠状动脉介入术后乳头肌断裂1例
%D 2019
%7 20200804
%V 5
%] 2020374191
%N 6
%J 中华卫生应急电子杂志
%Q Rupture of papillary muscle after percutaneous coronary intervention for acute myocardial infarction:report of one case
%X 急性心肌梗死(acute myocardial infarction,AMI)是临床常见的急危重症,因其发病迅猛,诊疗复杂,预后凶险,需紧急启动及时有效的诊疗手段,如溶栓、经皮冠状动脉介入术(percutaneous coronary intervention,PCI)、主动脉球囊反搏等,才有可能使患者转危为安。尽管随着临床经验的积累与医疗技术的进步,急性心肌梗死患者面临的死亡风险已经大大降低,但仍有诸多经验教训可以总结学习。笔者报告1例体外膜肺支持疗法(extracorporeal membrane oxygenation,ECMO)联合连续性肾脏替代治疗(continuous renal replacement therapy,CRRT)PCI术后合并乳头肌断裂的AMI患者,探讨治疗AMI患者的适应症,以供同行参考。[第一段]
%A 李天星;蔡婷婷
%+ (1)广东省阳江市人民医院急诊科,广东阳江 529500; (2)广东省阳江市人民医院重症医学科,广东阳江 529500
%& 383-384

%0 Journal Article
%@ 1674-4055
%T 心血管重症病房急性心肌梗死心源性休克患者的临床预后分析
%D 2016
%7 20200615
%K 急性心肌梗死;心源性休克;临床预后
%V 8
%] 2017414937
%N 11
%J 中国循证心血管医学杂志
%Q Analysis of clinical prognosis in patients with cardiogenic shock after acute myocardial infarction in ICU
%X 目的:探讨急性心肌梗死并发心源性休克患者的近期临床预后状况及影响因素,为临床治疗提供参考依据。方法:回顾性分析2010年1月－2015年12月于江苏省人民医院心血管重症病房(ICU)收治的110例急性心肌梗死并发心源性休克患者的临床资料,根据ICU住院的临床转因情况将患者分为存活组和死亡组,采用单因素分析及多因素logistic回归分析影响急性心肌梗死并发心源性休克患者临床转归的影响因素。结果:1110例患者中52例(47.28%)出现ICU内死亡;2单因素分析结果显示,死亡组和存活组患者在高血压、糖尿病、既往冠心病、入院时收缩压、入院时舒张压、房颤、室速/室颤、二度/三度房室传导阻滞、肺部感染、慢性肾功能不全、行经皮冠状动脉介入(PCI)、行主动脉内球囊反搏术(IABP)、行体外膜肺氧合(ECMO)情况比较差异具有统计学意义(P<0.05或P<0.01);3多因素Logistic分析结果显示,高血压、糖尿病、既往冠心病、二度/三度房室传导阻滞和肺部感染是急性心肌梗死并发心源性休克的危险因素(P<0.05或P<0.01),而行PCI、行IABP和行ECMO则是急性心肌梗死并发心源性休克的保护因素(P<0.05或P<0.01)。结论:高血压、糖尿病、既往冠心病、二度/三度房室传导阻滞和肺部感染是急性心肌梗死并发心源性休克患者ICU内死亡的危险因素,而行PCI、行IABP和行ECMO则在一定程度上降低急性心肌梗死并发心源性休克患者,ICU内死亡的发生。
%A 吴华静;张萍;孙苏阳;丁国平
%+ (1)江苏省人民医院盛泽分院重症监护病房,吴江 215228; (2)江苏省人民医院重症监护病房,南京 221000
%& 1357-1360

%0 Journal Article
%@ 1006-2238
%T 极高危急性心梗患者VA模式体外膜肺氧合辅助下急诊冠脉介入治疗1例
%D 2019
%7 20200125
%K 急性心肌梗死;体外膜肺氧合;急诊冠脉介入治疗
%V 54
%] 2019426495
%N 6
%J 江西医药
%X 我国急性心肌梗死(AMI)死亡率很高,城市为58.69/10万,农村为74.72/10万,且每年保持上升趋势[1]。尤其是AMI合并心源性休克(CS)的死亡率极高,严重影响患者预后。近年来随着再灌注治疗技术的发展,包括应用主动脉内球囊反搏术( IABP)和体外膜肺氧合( ECMO)等有效呼吸循环支持技术,心源性休克的死亡率有所下降,这也给AMI合并CS患者带来新的希望。[第一段]
%A 戴聪;黄铁球;陆鹏;陶少宇;吴永兵;杨崛圣;朱剑;李颐;吴延庆;吴清华;程晓曙;杨人强
%+ (1)南昌大学第二附属医院心内科,南昌 330006; (2)南昌大学第二附属医院急诊科,南昌 330006; (3)南昌大学第二附属医院心脏大血管外科,南昌 330006
%& 617-619

%0 Journal Article
%@ 1009-5551
%T 体外膜肺氧合在高危经皮冠状动脉介入治疗患者中的应用
%D 2019
%7 20191110
%K 体外膜肺氧合;冠状动脉介入治疗;高危
%V 42
%] 2019353950
%N 5
%J 新疆医科大学学报
%Q Application of extracorporeal membrane oxygenation in high-risk percutaneous coronary intervention
%X 目的:回顾性分析总结体外膜肺氧合(ECMO)在高危经皮冠状动脉介入治疗(PCI)患者中应用的经验。方法:回顾性分析新疆医科大学第一附属医院心脏中心2017年12月-2019年1月20例高危PCI患者术中使用ECMO辅助的患者临床资料,包括其基本情况、冠脉病变特点、ECMO辅助时间、并发症及预后。结果:20例高危PCI患者均在ECMO辅助下顺利完成PCI术治疗。ECMO辅助时间1.5－51h。术中3例发生一过性心脏骤停、4例发生低血压。20例患者PCI成功率为100%,分别置入支架1－5枚。20例均成功撤离ECMO。1例并发下肢动静脉血栓,1例合并肺栓塞, 3例并发术区渗血,20例均未发生严重出血事件及下肢缺血事件、感染事件,20例均存活出院。术后有无并发症与是否吸烟、是否存在术前心源性休克和术前心脏骤停、是否出现术中心脏骤停和/或低血压术中并发症具有显著相关性。有术后并发症患者的ECMO辅助时间显著高于无术后并发症患者(P<0.05);且有术后并发症患者的右冠状动脉狭窄程度显著高于无术后并发症患者(P<0.05)。结论:对于高危复杂冠心病患者,在静脉-动脉-ECMO(VA-ECMO)支持下实施PCI是安全可行的。
%A 李发鹏;张健;王宝珠;刘成;于子翔;孙惠萍;杨毅宁;马翔
%+ (1)新疆医科大学第一附属医院心脏中心/新疆维吾尔自治区心血管病研究重点实验室,乌鲁木齐 830054; (2)中国医师协会心血管内科医师分会; (3)中国医师协会腔内血管学专业委员会研究与转化委员会; (4)中国医促会胸痛分会青年委员会; (5)中华医学会心血管病学分会
%& 567-572

%0 Journal Article
%@ 1002-1949
%T 体外膜肺氧合在急性心肌梗死介入治疗围手术期中的应用
%D 2019
%7 20191110
%K 体外膜肺氧合(ECMO);急性心肌梗死;经皮冠状动脉介入治疗
%V 39
%] 2019326802
%N 4
%J 中国急救医学
%Q Extracorporeal membranous oxygenation support for acute myocardial infarction patients in the periprocedural period of percutaneous coronary intervention
%X 目的:探讨体外膜肺氧合(ECMO)在急性心肌梗死经皮冠状动脉介入治疗(PCI)围手术期中的临床应用效果。方法:纳入2016年7月1日至2018年7月1日在南方医科大学顺德医院接受PCI治疗的围手术期因血流动力学不稳定需要ECMO支持的高危型急性心肌梗死患者。收集死亡组、生存组的临床资料并进行比较,分析影响患者预后的危险因素。结果:共纳入14例患者,生存组6例,死亡组8例,生存出院率为6/14。ECMO适应证:难治性心源性休克11例,难治性心脏骤停2例,顽固性恶性心律失常1例。ECMO支持时机:12例患者在PCI后建立ECMO,2例先建立ECMO再行PCI。两组男性比例、年龄、APACHEⅡ评分及ECMO支持前肌钙蛋白、肌酸激酶同工酶(CK-MB)、脑钠肽(BNP)、左室射血分数(LVEF)差异无统计学意义(P均>0.05)。死亡组ECMO支持前乳酸水平明显高于生存组(mmol/L:12.2±5.2vs.6.2±2.2,t=-2.614,P=0.023)。两组PCI成功例数分别为6例、7例,两组在PCI后TIMI分级、主动脉内球囊反搏支持例数、因并发心源性休克至建立ECMO的时间、ECMO辅助时间、ICU住院时间差异无统计学意义(P均>0.05)。死亡原因:3例为多器官衰竭,2例撤ECMO后难治性心衰,2例感染性休克,1例缺血缺氧性脑病。结论:ECMO能为高危型急性心肌梗死PCI的围手术期提供重要循环支持,而准确把握支持时机,减少相关并发症有助于提高生存出院率,监测ECMO支持前乳酸水平有助于评估预后。
%A 刘长智;周柱江;卢剑海;左六二
%+ 南方医科大学顺德医院/佛山市顺德区第一人民医院重症医学科,广东佛山 528300
%& 377-381

%0 Journal Article
%@ 1007-1024
%T 体外膜肺氧合在心脏危重症患者救治中的应用
%D 2014
%7 20141228
%K 体外膜肺氧合;心源性休克;循环衰竭
%] 2014449633
%N 3
%J 内科急危重症杂志
%Q Application of extraeorporeal membrane oxygenation for treatment of critically ill cardiac patients
%X 目的:总结体外膜肺氧合(ECMO)辅助在心脏危重症患者中的临床救治经验与体会。方法:回顾性分析7例因药物治疗和/或主动脉内球囊反搏(IABP)无效而行ECMO辅助的心源性休克或血流动力学障碍患者的临床资料。ECMO辅助的主要原因:急性心肌梗死后心源性休克4例(57.1%),暴发性心肌炎1例(14.3%),心脏骤停2例(28.6%)。结果:7例患者ECMO平均辅助时间(4.7±3.2)d(范围:1－9d),6例(85.7%)顺利撤除ECMO,3例行经皮冠状动脉介入治疗。主要并发症包括:出血2例(28.6%),肢体缺血1例(14.3%),急性肾衰竭1例(14.3%),多器官功能衰竭2例(28.6%)。1例在ECMO辅助情况下放弃治疗死亡,2例在成功撤除ECMO后死亡。其中,1例死于严重出血,2例死于多器官功能衰竭。其余4例(57.1%)好转存活出院。结论:ECMO能暂时性为心肺功能提供有效的支持,有利于稳定心脏危重患者的血流动力学,为心功能的恢复创造机会,减少ECMO相关并发症的发生可能会改善心脏危重患者预后。
%A 张治平;吴明祥;杨遇春;刘波;徐承义;王芳;沈飞;王琛;刘成伟;苏晞
%+ 武汉亚洲心脏病医院,武汉 430022
%& 167-169

%0 Journal Article
%@ 1007-5062
%T 急诊冠状动脉旁路移植术治疗经皮冠状动脉介入术中并发症的临床疗效观察
%D 2018
%7 20190520
%K 冠心病;经皮冠状动脉介入术;并发症;急诊冠状动脉旁路移植术
%V 37
%] 2018500386
%N 7
%J 心肺血管病杂志
%Q Clinical outcomes of urgent coronary artery bypass grafting treating complications of intra-percutaneous coronary intervention
%X 目的:评估冠心病患者经皮冠状动脉介入术(PCI)中并发症行急诊冠状动脉旁路移植术(CABG)的临床疗效。方法:回顾性分析我科2004年至2012年,PCI术中出现严重并发症行急诊CABG治疗的30例患者临床资料,男性12例,女性18例,年龄52－78岁,平均(66±8)岁。分析围术期并发症和3年随访的临床预后。结果:PCI并发症致心源性休克7例,恶性心律失常2例。术前IABP(主动脉球囊反搏)置入14例,ECMO(体外膜肺)辅助5例。发生PCI并发症至外科血运重建的时间为(130±28) min.30例均成功实施急诊CABG.围术期死亡6例,余患者治愈出院。3年随访,NYHA(心功能分级)Ⅰ-Ⅱ者高达83.3%,仅2例出现心力衰竭,NYHAⅢ级,1例猝死,1例死于脑梗死。与出院时比较,3年随访心功能显著改善(P<0.05)。结论:急诊CABG治疗PCI术中严重并发症近中期疗效尚可靠。
%A 吴震;顾承雄;刘长城;方颖;韦华;宋伟
%+ 首都医科大学附属北京安贞医院/北京市心肺血管疾病研究所心外科, 100029
%& 646-649

%0 Journal Article
%@ 1000-3614
%T 体外膜肺氧合联合急诊经皮冠状动脉介入治疗抢救急性心肌梗死后心脏骤停患者的临床疗效及其影响因素分析
%D 2018
%7 20181230
%K 体外膜肺氧合;心肌梗死;心脏骤停;心肺复苏
%V 33
%] 2018436170
%N 6
%J 中国循环杂志
%Q Effect of Extra-corporeal Membrane Cxygenation Combined With Percutaneous Coronary Intervention on Cardiac Arrest Patients due to Acute Myocardial Infarction
%X 目的:探讨体外膜肺氧合(ECOM)联合急诊经皮冠状动脉(冠脉)介入治疗(PCI)抢救急性心肌梗死(AMI)后心脏骤停患者的临床疗效及临床结局的影响因素。方法:回顾性分析2015-01至2017-01期间于我院植入ECMO联合急诊PCI治疗AMI后心脏骤停患者37例的临床资料,男性28例(75.7%)。根据患者的生存情况分为存活组(n=17)和死亡组(n=20),比较两组的临床资料,分析影响患者预后的危险因素。结果:37例患者手术成功率100%,存活率45.9%(17/37)。两组患者的冠脉病变血管支数、罪犯血管的分布比较,差异均有统计学意义(P均<0.05),其中存活组的罪犯血管以右冠脉比例最高(52.94%),死亡组以左前降支比例最高(60.00%)。与死亡组比较,存活组患者的传统心肺复苏时间[(54.6±25.7)min vs (31.4±5.2)min]、发生心脏骤停至ECMO植入时间[(93.6±60.5)h vs (47.5±19.5)h]较短,心肺监护病房住院时间较长[16.0(8.7,32.6)d vs 4.0(2.0,12.0)d ] ;植入ECMO 24h、48h后,存活组的平均动脉压[(89.6±21.9)mmHg、(87.9±19.4) mmHg,1mmHg=0.133kPa]显著高于死亡组[(71.8±19.3)mmHg、(63.7±18.6)mmHg],差异均有统计学意义(P<0.05)。多因素非条件Logistic回归分析显示,左前降支(OR=0.723,95%CI:0.516－0.947)、病变血管支数(OR=1.638,95%CI:1.107－1.729)、更长的心肺复苏时间(OR=0.712,95%CI:0.436－0.973)和发生心脏骤停至ECMO植入时间(OR=0.698,95%CI:0.411－0.859)可能加重患者死亡的风险,而植入ECMO复苏后48h的较高的平均动脉压(OR=0.672,95%CI:0.326－0.693)可能减少患者死亡的风险(P均<0.05)。结论:ECMO联合急诊PCI治疗AMI后心脏骤停,患者存活率高,且安全性较好。
%A 吴颖;张励庭;冯力;黄炫生;耿学斌;李莉
%+ (1)中山市人民医院心血管内科,广东省528400; (2)唐山工人医院心内二科
%& 561-566

%0 Journal Article
%@ 0253-3758
%T 体外膜肺氧合联合急诊经皮冠状动脉介入治疗抢救急性心肌梗死后心脏骤停患者的疗效及其影响因素
%D 2017
%7 20180428
%K 心肌梗死;心脏停搏;血管成形术;体外膜肺氧合
%V 45
%] 2018111248
%N 10
%J 中华心血管病杂志
%Q Outcome determinants in cardiac arrest patients secondary to acute myocardial infarction receiving extra-corporeal membrane oxygenation combined with percutaneous coronary intervention therapy
%X 目的:探讨体外膜肺氧合(ECMO)联合急诊经皮冠状动脉介入治疗(PCI)抢救急性心肌梗死后心脏骤停患者的疗效及其影响因素。方法:回顾性入选2014年1月至2017年3月于河南省人民医院心内科和急诊科、郑州大学第一附属医院心内科以及天津市第三中心医院心脏中心住院治疗的ECMO联合急诊PCI治疗的AMI后心脏骤停的患者27例,其中存活者12例(存活组)、死亡组15例(死亡组),收集两组的临床资料并进行分析和比较,进一步采用多因素logistic回归分析影响患者预后的危险因素。结果:本组27例患者均在ECMO装置辅助下进行了冠状动脉造影检查,并行紧急PCI,均顺利完成手术,手术成功率达100%(27/27),存活率44.4%(12/27)。存活组与死亡组患者的性别构成、年龄、体重、心肌梗死部位、既往史、吸烟史差异均无统计学意义(P均>0.05)。存活组与死亡组患者传统心肺复苏时间、发生心脏骤停至ECMO置入时间、心脏重症监护室住院时间、病变血管支数、罪犯血管的分布差异均有统计学意义(P均<0.05),其中存活组罪犯血管以右冠状动脉比例为最高,死亡组以左前降支比例为最高。应用ECMO 24、48h后存活组患者的平均动脉压高于死亡组(P<0.05)。多因素logistic回归分析显示罪犯血管为左前降支、病变血管支数、心肺复苏时间、发生心脏骤停至ECMO置入时间、ECMO复苏后48h的平均动脉压与患者死亡密切相关,其中左前降支梗死、病变血管支数多、心肺复苏时间长、发生心脏骤停至ECMO置入时间长的患者死亡风险高(分别为OR=1.316,95%CI 1.217－5.792,P=0.002;OR=1.238,95%CI 1.107－4.961,P=0.000;OR=1.712,95%CI 1.136－3.973,P=0.001;OR=1.629,95%CI 1.132－4.521,P=0.000),而ECMO复苏后48h的平均动脉压高,则患者死亡风险低(OR=0.672,95%CI 0.326－0.693,P=0.001)。结论:ECMO联合急诊PCI可提高急性心肌梗死后心脏骤停患者抢救的成功率且安全性较高,而左前降支梗死、病变血管支数多、心肺复苏时间长、心脏骤停至ECMO置入时间长可能增加患者死亡风险,而ECMO复苏后48h的平均动脉压高则可能降低患者死亡风险。
%A 付海霞;马继芳;胡鸣凤;赵子牛;王颖;苗莉
%+ (1)河南省人民医院心内科,郑州 450003; (2)河南省人民医院心外科,郑州 450003; (3)安阳市人民医院心内科; (4)郑州大学第一附属医院老年科; (5)天津市第三中心医院心脏中心
%& 867-873

%0 Journal Article
%@ 1672-1349
%T 体外膜肺氧合联合PCI治疗急性心肌梗死并发心脏骤停的临床疗效
%D 2017
%7 20180428
%K 急性心肌梗死;心脏骤停;体外膜肺氧合;经皮冠状动脉介入治疗
%V 15
%] 2018110574
%N 14
%J 中西医结合心脑血管病杂志
%X 目的:研究体外膜肺氧合(ECMO)联合经皮冠状动脉介入(PCI)治疗急性心肌梗死并发心脏骤停的临床效果。方法:回顾性分析我院2015年-2016年收治的19例急性心肌梗死并发心脏骤停病人的临床资料,根据病人疾病转归分为死亡组与存活组,比较两组病人一般资料、发病时间、冠状动脉病变情况、ECMO辅助前时间、ECMO初始辅助流量等。结果:19例病人经ECMO联合PCI治疗均成功,存活10例(52.63%),死亡9例(47.36%),死亡组病人终因多脏器功能衰竭死亡。梗死相关血管若为左前降支,其死亡率均高于其他部位梗死血管病人,差异有统计学意义(P<0.05)。结论:采用ECMO治疗辅助PCI治疗急性心肌梗死并发心脏骤停病人的效果可行,若病人并非左前降支血管梗死则生存率会更高,此类病人需要更快地采取治疗,熟悉掌握ECMO的植入时间,可能改善病人的预后。
%A 祖木来提.吐尔逊;哈斯叶提.吐尔逊
%+ 新疆维吾尔自治区人民医院,乌鲁木齐 830000
%& 1740-1742

%0 Journal Article
%@ 1004-8812
%T 体外膜肺氧合用于危重经皮冠状动脉介入治疗
%D 2013
%7 20140723
%K 体外膜肺氧合;冠状动脉介入治疗
%] 2014276528
%N 6
%J 中国介入心脏病学杂志
%Q Application of extracorporeal membrane oxygenation for critical percutaneous coronary intervention treatment
%X 目的:总结体外膜肺氧合(ECMO)在危重患者经皮冠状动脉介入治疗(PCI)中应用的经验。方法:2012年1月至2013年3月6例危重冠心病患者在PCI术中使用ECMO辅助,回顾性分析其临床资料,调查患者基本情况、辅助原因、辅助时间、并发症及预后。结果:6例患者均在ECMO辅助下顺利完成PCI术,辅助时间34－96min,术中血流动力学平稳,平均动脉压(MAP)70－90mm Hg,术中未出现心室颤动、呼吸心搏骤停、心脏压塞等PCI术中严重并发症。6例患者分别置入支架2－4枚。1例患者因肾功能不全于PCI术毕通过ECMO管路连接超滤器行改良超滤以预防对比剂肾病。所有患者术后均顺利停机并撤除ECMO,术后1－3d心力衰竭的症状得到控制,可平卧,无心绞痛发作。1例患者术前合并肺部感染,因感染加重于术后1个月死亡,其余5例患者康复出院。结论:ECMO可以为危重PCI患者提供有效支持治疗,但需充分评估病情,及时适度应用。
%A 潘绪;李田昌;汤楚中;孙文婷;解水本;李寒;赵哲;迟海涛
%+ 北京海军总医院心脏中心, 100048
%& 346-349

  
