# Supplementary material for: High-Risk Factors of In-Hospital Death Following Complex High-risk and Indicated Patients After Percutaneous Coronary Intervention Supported by Extracorporeal Membrane Oxygenation
Source: Rev Cardiovasc Med. 2025 May 26;26(5):27126. doi: 10.31083/RCM27126 (PMC12135673; doi:10.31083/RCM27126)
Supplement: Supplementary file 1 [file 2153-8174-26-5-27126-s1.zip › Supplementary Material 1/WanFangdata.endnote.txt]

%0 Journal Article
%A 赵雷
%A 张春鹏
%A 王鹤儒
%A 李智博
%A 刘斌
%+ 吉林大学第二医院
%T 体外膜肺氧合在高危重症冠心病患者介入治疗中的应用
%J 中华心血管病杂志
%J Chinese Journal of Cardiology
%@ 0253-3758
%G chi
%D 2021
%N 8
%V 49
%P 757-763
%K 冠心病; 冠状动脉介入治疗; 体外膜肺氧合
%X 目的:探讨动-静脉体外膜肺氧合（VA-ECMO）在冠状动脉病变复杂高危有介入治疗指征患者（CHIP）中的应用价值。方法:该研究为单中心回顾性研究，纳入2018年6月至2020年1月吉林大学第二医院收治的行VA-ECMO循环辅助经皮冠状动脉介入治疗（PCI）的患者。收集患者的一般临床资料、实验室检验结果、PCI经过、ECMO辅助治疗过程、术后并发症及预后。研究终点为主要不良心血管事件（MACE），定义为包括心原性死亡、再发性心肌梗死、心力衰竭及恶性心律失常的复合事件。随访患者出院后12个月终点事件发生情况，采用Kaplan-Meier法进行生存分析。结果:本研究共入选31例患者，年龄（64.6±10.1）岁，其中男性19例。纳入患者均于术前辅助应用VA-ECMO、局部麻醉下预埋ProGlide血管缝合器迅速建立循环。其中，ST段抬高型心肌梗死患者9例（29.0%）、非ST段抬高型心肌梗死10例（32.3%）、不稳定性心绞痛12例（38.7%）。术中置入支架（2.8±1.8）枚，VA-ECMO撤机时间为［24.0（2.0，88.5）］h。与术前检查结果相比，患者术后左心室射血分数明显改善［49%（42%，55%）比43%（35%，52%）， P<0.01］，血红蛋白及血小板计数水平均降低，肌酐及尿素氮水平升高（ P均<0.05）。术后24 h内血红蛋白下降>20 g/L者18例（58.1%），穿刺处渗血2例（6.5%），假性动脉瘤1例（3.2%），术后新发脑梗死1例（3.2%）。术中无死亡病例，院内死亡2例。所有患者术后均完成了12个月的随访，MACE事件的发生率为13.8%（4/29），其中死亡2例，再发心肌梗死入院1例，心力衰竭1例。生存分析结果显示，术后12个月的累积生存率为80.0%。 结论:CHIP介入治疗中应用VA-ECMO安全有效，具有可行性。
%U https://d.wanfangdata.com.cn/periodical/ChlQZXJpb2RpY2FsQ0hJTmV3UzIwMjMwMzIxEg96aHh4Z2IyMDIxMDgwMDQaCGpybnl2dDFu
%R 10.3760/cma.j.cn112148-20210324-00270
%W 北京万方数据股份有限公司
基金项目:

%0 Journal Article
%A 关绍义
%A 梁振洋
%A 刘海伟
%A 王耿
%A 王效增
%A 赵昕
%A 马颖艳
%A 王斌
%A 徐凯
%A 韩雅玲
%A 荆全民
%H GUAN Shao-yi
%H LIANG Zhen-yang
%H LIU Hai-wei
%H WANG Geng
%H WANG Xiao-zeng
%H ZHAO Xin
%H MA Ying-yan
%H WANG Bin
%H XU Kai
%H HAN Ya-ling
%H JING Quan-min
%+ 中国人民解放军北部战区总医院
%T 体外膜肺氧合辅助对低射血分数患者经皮冠状动脉介入治疗术后疗效影响
%J 临床军医杂志
%J Clinical Journal of Medical Officers
%@ 1671-3826
%G chi
%D 2020
%N 10
%V 48
%P 1153-1156,1160
%K 体外膜肺氧合; 心脏射血分数; 高危; 经皮冠状动脉介入治疗; 预后
%X 目的 探讨低射血分数(EF)高危冠心病患者应用体外膜肺氧合(ECMO)辅助行高危经皮冠状动脉介入治疗(HR-PCI)是否可以改善近期EF值以及临床预后.方法 回顾性分析北部战区总医院自2018年11月至2019年7月收治的低EF值且成功行PCI的52例高危冠心病患者的临床资料.将在手术中应用ECMO辅助的患者设为观察组(n=18),未应用ECMO辅助的患者设为常规组(n=34).比较两组患者临床基线资料及介入术中相关基线情况,术后心功能恢复情况(包括左心室大小、EF值等),院内及出院6个月时随访的临床事件发生情况等.结果 两组患者临床基线资料匹配.观察组术中置入支架个数、术中低血压发生率均高于常规组,术中经皮主动脉球囊反搏术使用率低于常规组,组间比较,差异均有统计学意义(P<0.05).两组患者术后及出院6个月时EF值均较术前升高,且观察组高于常规组,差异有统计学意义(P<0.05).两组患者的院内病死率、6个月主要心脑血管不良事件发生率比较,差异无统计学意义(P>0.05).观察组6个月随访时因心绞痛再入院率低于常规组,差异有统计学意义(P<0.05).结论 低EF值的高危冠心病患者行HR-PCI时应用ECMO辅助支持可行,可明显增加术后及出院6个月EF值,患者短期预后生活质量得到改善,减少因心绞痛再入院率.推测对于低EF值的高危冠心病患者而言,应用ECMO辅助支持行HR-PCI可能会改善临床预后.
%U https://d.wanfangdata.com.cn/periodical/ChlQZXJpb2RpY2FsQ0hJTmV3UzIwMjMwMzIxEhFsaW5janl6ejIwMjAxMDAwORoIanJueXZ0MW4%3D
%R 10.16680/j.1671-3826.2020.10.09
%W 北京万方数据股份有限公司
基金项目:国家重点研发计划

%0 Journal Article
%A 曹毅
%A 李田昌
%A 陈宇
%A 李东韬
%A 徐争鸣
%A 唐海红
%H Cao Yi
%H Li Tianchang
%H Chen Yu
%H Li Dongtao
%H Xu Zhengming
%H Tang Haihong
%+ 中国人民解放军总医院
%T 体外膜肺氧合辅助下75岁以上高危冠心病患者经皮冠状动脉介入治疗观察
%J 中华老年心脑血管病杂志
%J Chinese Journal of Geriatric Heart Brain and Vessel Diseases
%@ 1009-0126
%G chi
%D 2021
%N 1
%V 23
%P 34-37
%K 冠心病; 心肌梗死; 反搏动术; 支架
%X 目的 观察体外膜肺氧合(ECMO)辅助在年龄≥75岁的高危冠心病患者PCI中的应用效果.方法 回顾性分析解放军总医院第六医学中心心内科ECMO辅助PCI的年龄≥75岁的高危冠心病患者25例临床资料,包括基本情况、冠状动脉病变特点、PCI经过、ECMO辅助过程、术后合并症、并发症和预后.结果 在25例高危冠心病患者中,单纯ECMO辅助20例(80％),主动脉内球囊反搏+ECMO辅助5例(20％),ECMO辅助(1.43±0.51)h,术后脑梗死2例(8％),切口感染1例(4％),腹股沟血肿1例(4％),合并肺部感染4例(16％),输血治疗2例(8％).成功完成支架置入23例(92％),置入支架(2.64±1.19)枚,造影剂用量(137.28±75.61)ml.术中无死亡病例,院内死亡4例(16％).平均随访(37.55±6.68)个月,随访期间死亡3例(12％).结论 及时、合理的ECMO辅助有助于保障年龄≥75岁的高危冠心病PCI的安全,但需做好并发症预防和处理,以改善患者预后.
%U https://d.wanfangdata.com.cn/periodical/ChlQZXJpb2RpY2FsQ0hJTmV3UzIwMjMwMzIxEhR6aGxueG54Z2J6ejIwMjEwMTAxMBoIanJueXZ0MW4%3D
%R 10.3969/j.issn.1009-0126.2021.01.009
%W 北京万方数据股份有限公司
基金项目:

%0 Journal Article
%A 李发鹏
%A 张健
%A 王宝珠
%A 刘成
%A 于子翔
%A 孙惠萍
%A 杨毅宁
%A 马翔
%H LI Fapeng
%H ZHANG Jian
%H WANG Baozhu
%H LIU Cheng
%H YU Zixiang
%H SUN Huiping
%H YANG Yining
%H MA Xiang
%+ 新疆医科大学第一附属医院
%T 体外膜肺氧合在高危经皮冠状动脉介入治疗 患者中的应用
%J 新疆医科大学学报
%J Journal of Xinjiang Medical University
%@ 1009-5551
%G chi
%D 2019
%N 5
%V 42
%P 567-572
%K 体外膜肺氧合; 冠状动脉介入治疗; 高危
%X 目的 回顾性分析总结体外膜肺氧合(ECMO)在高危经皮冠状动脉介入治疗(PCI)患者中应用的经验.方法 回顾性分析新疆医科大学第一附属医院心脏中心2017年12月-2019年1月20例高危PCI患者术中使用ECMO辅助的患者临床资料,包括其基本情况、冠脉病变特点、ECMO辅助时间、并发症及预后.结果 20例高危PCI患者均在ECMO辅助下顺利完成PCI术治疗.ECMO辅助时间1.5～51 h.术中3例发生一过性心脏骤停、4例发生低血压.20例患者PCI成功率为100％,分别置入支架1～5枚.20例均成功撤离ECMO.1例并发下肢动静脉血栓,1例合并肺栓塞,3例并发术区渗血,20例均未发生严重出血事件及下肢缺血事件、感染事件,20例均存活出院.术后有无并发症与是否吸烟、是否存在术前心源性休克和术前心脏骤停、是否出现术中心脏骤停和/或低血压术中并发症具有显著相关性.有术后并发症患者的ECMO辅助时间显著高于无术后并发症患者(P<0.05);且有术后并发症患者的右冠状动脉狭窄程度显著高于无术后并发症患者(P<0.05).结论 对于高危复杂冠心病患者,在静脉-动脉-ECMO(VA-ECMO)支持下实施PCI是安全可行的.
%U https://d.wanfangdata.com.cn/periodical/ChlQZXJpb2RpY2FsQ0hJTmV3UzIwMjMwMzIxEhF4anlrZHh4YjIwMTkwNTAwMRoIanJueXZ0MW4%3D
%R 10.3969/j.issn.1009-5551.2019.05.001
%W 北京万方数据股份有限公司
基金项目:国家自然科学基金

%0 Journal Article
%A 潘绪
%A 李田昌
%A 汤楚中
%A 孙文婷
%A 解水本
%A 李寒
%A 赵哲
%A 迟海涛
%H PAN Xu
%H LI Tian-chang
%H TANG Chu-zhong
%H SUN Wen-ting
%H XIE Shui-ben
%H LI Han
%H ZHAO Zhe
%H CHI Hai-tao
%+ 海军总医院
%T 体外膜肺氧合用于危重经皮冠状动脉介入治疗
%J 中国介入心脏病学杂志
%J CHINESE JOURNAL OF INTERVENTIONAL CARDIOLOGY
%@ 1004-8812
%G chi
%D 2013
%N 6
%V 21
%P 346-349
%K 体外膜肺氧合; 冠状动脉介入治疗
%X 目的 总结体外膜肺氧合(ECMO)在危重患者经皮冠状动脉介入治疗(PCI)中应用的经验.方法 2012年1月至2013年3月6例危重冠心病患者在PCI术中使用ECMO辅助,回顾性分析其临床资料,调查患者基本情况、辅助原因、辅助时间、并发症及预后.结果 6例患者均在ECMO辅助下顺利完成PCI术,辅助时间34～96 min,术中血流动力学平稳,平均动脉压(MAP)70～90 mmHg,术中未出现心室颤动、呼吸心搏骤停、心脏压塞等PCI术中严重并发症.6例患者分别置入支架2～4枚.1例患者因肾功能不全于PCI术毕通过ECMO管路连接超滤器行改良超滤以预防对比剂肾病.所有患者术后均顺利停机并撤除ECMO,术后1～3 d心力衰竭的症状得到控制,可平卧,无心绞痛发作.1例患者术前合并肺部感染,因感染加重于术后1个月死亡,其余5例患者康复出院.结论 ECMO可以为危重PCI患者提供有效支持治疗,但需充分评估病情,及时适度应用.
%U https://d.wanfangdata.com.cn/periodical/ChlQZXJpb2RpY2FsQ0hJTmV3UzIwMjMwMzIxEhN6Z2pyeHpieHp6MjAxMzA2MDAyGghqcm55dnQxbg%3D%3D
%R 10.3969/j.issn.1004-8812.2013.06.002
%W 北京万方数据股份有限公司
基金项目:

%0 Journal Article
%A 田峰
%A 陈韵岱
%H Tian Feng
%H Chen Yundai
%T 中国冠心病介入治疗发展现状:循环辅助
%J 中国医学前沿杂志（电子版）
%J Chinese Journal of the Frontiers of Medical Science(Electronic Version)
%@ 1674-7372
%G chi
%D 2021
%N 3
%V 13
%P 28-30
%K 经皮冠状动脉介入治疗; 循环辅助; 主动脉内球囊反搏; 轴流泵; 体外膜肺氧合
%X 维持循环稳定是冠心病经皮冠状动脉介入治疗(percutaneous coronary intervention,PCI)成功的关键因素,特别是复杂高危患者.目前临床应用的循环辅助装置包括主动脉内球囊反搏、轴流泵、体外膜肺氧合等,合理选择循环辅助的时机和方式可以提高PCI成功率并改善患者预后.国内主动脉内球囊反搏的应用较为广泛但其效果褒贬不一,轴流泵和体外膜肺氧合在PCI术中应用的经验偏少.
%U https://d.wanfangdata.com.cn/periodical/ChlQZXJpb2RpY2FsQ0hJTmV3UzIwMjMwMzIxEhF6Z3l4cXl6ejIwMjEwMzAwNxoIanJueXZ0MW4%3D
%R 10.12037/YXQY.2021.03-06
%W 北京万方数据股份有限公司
基金项目:广东省工业技术研究院创新项目

%0 Thesis
%A 佟浩
%Y [荆全民]
%T ECMO辅助对低EF值患者PCI术后疗效的影响
%I 大连医科大学
%9 硕士
%G chi
%D 2020
%K 冠心病; 经皮冠状动脉介入治疗; 体外膜肺氧合; EF值; 临床预后
%X 目的:探讨低EF值高危冠心病患者应用体外膜肺氧合(ECMO)辅助行高危经皮冠状动脉介入治疗(HR-PCI)是否可以改善近期EF值以及临床预后。　　方法:回顾北部战区总医院2018年11月至2019年7月低EF值且成功行PCI的高危冠心病患者共52例，根据在手术中是否应用ECMO辅助分为研究组和对照组。研究组为应用ECMO辅助支持的高危冠心病患者，共18例;对照组为未应用ECMO辅助支持的高危冠心病患者，共34例。回顾性分析两组患者的基本信息包括:性别、年龄、BMI、本次住院心肌梗死类型、冠心病病程、心律失常、高血压、糖尿病、高脂血症、肾功能不全、脑血管疾病、既往心肌梗死、PCI、支架数量、吸烟史、家族史、术前BNP、CREA、左室大小、EF值;手术信息包括:血管狭窄程度、病变性质、SYNTAX评分、支架数量、手术时长、术中并发症、ECMO使用时长、IABP使用时长;术后信息包括:术区改变、机械并发症、机体并发症、术后BNP、CREA、左室大小、EF值、住院期间利尿剂、强心药、营养心肌药、是否死亡、死亡原因、住院时长;出院随访信息包括:出院6个月左心室大小、EF值、再入院情况、MACE事件（复发心绞痛、急性心肌梗死、严重心律失常、心力衰竭、冠心病死亡等）。　　结果:研究组中男性16例(88.9％)，女性2例(11.1％)，最小年龄60岁，最大年龄93岁，平均年龄70.22岁;对照组中男性26例(76.5％)，女性8例(23.5％)，最小年龄60岁，最大年龄90岁，平均年龄68.56岁。两组基本信息各项比较，P值均大于0.05，无统计学差异。研究组术前EF值为30.83±4.004％，对照组术前EF值为30.68±3.914％，P=0.897。两组病变血管狭窄程度、病变性质、SYNTAX评分、手术时长比较均无统计学差异。研究组支架为4.11±1.641枚，对照组支架为3.12±1.25枚，P=0.019。研究组术中并发低血压为10例(55.6％)，对照组术中并发低血压为8例(23.5％)，P=0.021。IABP使用人数，研究组ECMO联合使用IABP为11例(61.1％)，对照组使用IABP为34例(100％)，P=0.001。研究组ECMO联合使用IABP时长为56.94±63.988h，对照组使用IABP时长为43.12±61.877h，P=0.421。研究组ECMO使用时长为8.55±14.404小时。研究组术后机体并发症为13例(72.2％)，对照组术后机体并发症为14例(41.2％)，P=0.033。研究组术后EF值为41.94±8.868％，对照组术后EF值为37.32±6.879％，P=0.043。研究组院内病死率为3例(16.7％)分别为心脏骤停、酸中毒、低血压，对照组院内病死率为9例(26.5％)分别为心脏破裂2例、心源性休克心脏骤停6例、室颤1例，两组院内死亡率P=0.425。研究组因心绞痛再入院0例(0％)，对照组因心绞痛再入院6例(24％)，P=0.040。研究组出院6个月EF值为49.13±8.774％，对照组出院6个月EF值为42.96±6.757％，P=0.017。结论:应用ECMO辅助，术者可以更从容的完成HR-PCI手术，术中植入支架数量相对增加。应用ECMO辅助的患者术后及出院6个月EF值均得到明显升高。应用ECMO辅助的患者出院6个月因心绞痛再入院人数明显减少，改善患者生活质量，短期预后效果乐观。　　结论:对于低EF值的高危冠心病患者而言，应用ECMO辅助支持行HR-PCI，可能会改善临床预后。
%U https://d.wanfangdata.com.cn/thesis/ChJUaGVzaXNOZXdTMjAyMzAxMTISCFkzNzkyODc2Gghqcm55dnQxbg%3D%3D
%W 北京万方数据股份有限公司
