# Supplementary material for: High-Risk Factors of In-Hospital Death Following Complex High-risk and Indicated Patients After Percutaneous Coronary Intervention Supported by Extracorporeal Membrane Oxygenation
Source: Rev Cardiovasc Med. 2025 May 26;26(5):27126. doi: 10.31083/RCM27126 (PMC12135673; doi:10.31083/RCM27126)
Supplement: Supplementary file 1 [file 2153-8174-26-5-27126-s1.zip › Supplementary Material 1/web of science.txt]

# Web of Science 检索策略 (v0.1)

# 数据库: 所有数据库

# 权限:

- WOS: 1985 to 2024
- KJD: 1980 to 2024
- MEDLINE: 1950 to 2024
- SCIELO: 2002 to 2024


# 检索:

检索: #1 AND #2 AND #3 AND #4 AND #5				运行日期: Sat Oct 01 2024 22:08:15 GMT+0800 (中国标准时间)		检索结果: 10

检索: TS=(randomized controlled trial OR randomized OR placebo)				运行日期: Sat Oct 01 2024 22:04:50 GMT+0800 (中国标准时间)		检索结果: 1353811

检索: TS=(Prognosis OR Prognoses OR  Prognostic Factor* OR  Prognostic Factor OR  Factor, Prognostic OR  Factor*, Prognostic)				运行日期: Sat Oct 01 2024 22:02:14 GMT+0800 (中国标准时间)		检索结果: 1251353

检索: TS=(Percutaneous Coronary Intervention OR Coronary Intervention, Percutaneous OR  Coronary Intervention*, Percutaneous OR Intervention, Percutaneous Coronary OR  Intervention*, Percutaneous Coronary OR  Percutaneous Coronary Intervention* OR  Percutaneous Coronary Revascularization OR  Coronary Revascularization, Percutaneous OR  Coronary Revascularization*, Percutaneous OR  Percutaneous Coronary Revascularization* OR  Revascularization, Percutaneous Coronary OR  Revascularization*, Percutaneous Coronary)				运行日期: Sat Oct 01 2024 22:02:02 GMT+0800 (中国标准时间)		检索结果: 99104

检索: TS=(Extracorporeal Membrane Oxygenation OR Extracorporeal Membrane Oxygenation* OR  Membrane Oxygenation, Extracorporeal OR  Oxygenation, Extracorporeal Membrane OR  ECMO Treatment OR  ECMO Treatment* OR  Treatment, ECMO OR  ECLS Treatment OR  ECLS Treatment* OR  Treatment, ECLS OR  ECMO Extracorporeal Membrane Oxygenation OR  Extracorporeal Life Support OR  Extracorporeal Life Support* OR  Life Support, Extracorporeal OR  Venoarterial ECMO OR  ECMO, Venoarterial OR  Venoarterial ECMOs OR  Venoarterial Extracorporeal Membrane Oxygenation OR  Venovenous ECMO OR  ECMO, Venovenous OR  Venovenous ECMOs OR  Venovenous Extracorporeal Membrane Oxygenation)				运行日期: Sat Oct 01 2024 22:01:29 GMT+0800 (中国标准时间)		检索结果: 30424

检索: TS=(Coronary Disease OR Coronary Disease* OR Disease, Coronary OR Disease*, Coronary OR Coronary Heart Disease OR Coronary Heart Disease* OR Disease, Coronary Heart OR Disease*, Coronary Heart OR Heart Disease, Coronary OR Heart Disease*, Coronary)				运行日期: Sat Oct 01 2024 22:00:57 GMT+0800 (中国标准时间)		检索结果: 677753
